# Supplementary material for: Characterization of cervico-vaginal microbiota in women developing persistent high-risk Human Papillomavirus infection
Source: Sci Rep. 2017 Aug 31;7:10200. doi: 10.1038/s41598-017-09842-6 (PMC5579045; doi:10.1038/s41598-017-09842-6)
Supplement: Supplementary file 2 — Supplementary Dataset 2 [file 41598_2017_9842_MOESM2_ESM.xlsx]

## Sheet: Phylum
A)
ID_subject	Group	Bacteria;Acidobacteria	Bacteria;Actinobacteria	Bacteria;Armatimonadetes	Bacteria;Bacteroidetes	Bacteria;Chlamydiae	Bacteria;Chloroflexi	Bacteria;Cyanobacteria/Chloroplast	Bacteria;Deinococcus-Thermus	Bacteria;Firmicutes	Bacteria;Fusobacteria	Bacteria;Gemmatimonadetes	Bacteria;Proteobacteria	Bacteria;Spirochaetes	Bacteria;TM7	Bacteria;Tenericutes	Bacteria;Unknown	Bacteria;Verrucomicrobia
FH201	HPV negative	58	6308	1	2579	0	29	76	40	3770	124	0	2277	0	69	0	69	0
FH99	HPV negative	0	2403	0	9453	0	0	5	0	3314	0	0	222	0	0	0	3	0
FH455	HPV negative	0	1	0	0	0	0	0	0	15397	0	0	2	0	0	0	0	0
FH445	HPV negative	1	92	0	13	0	0	0	0	15276	0	0	5	0	0	1	12	0
FH 333	HPV negative	0	4	0	0	0	0	0	0	15396	0	0	0	0	0	0	0	0
FH 348	HPV negative	0	1	0	1	0	0	0	0	15394	0	0	4	0	0	0	0	0
FH 406	HPV negative	0	1	0	0	0	0	0	0	15397	0	0	2	0	0	0	0	0
FH 409	HPV negative	0	9	0	1	0	0	0	0	15383	0	0	7	0	0	0	0	0
FH7	HPV negative	0	21	0	4	0	0	3	0	15371	0	0	1	0	0	0	0	0
FH167	HPV negative	0	4257	0	0	0	0	0	0	11094	0	0	0	0	0	0	49	0
FH63	HPV negative	0	3698	0	177	0	0	2	0	11523	0	0	0	0	0	0	0	0
FH9	HPV negative	0	14012	0	10	0	0	3	0	1135	0	0	238	0	0	0	2	0
FH260	HPV negative	1	15122	0	62	0	0	11	0	157	0	0	47	0	0	0	0	0
FH343	HPV negative	0	12548	0	16	0	0	2	0	2799	0	0	33	0	0	2	0	0
FH497	HPV negative	0	15	0	1	0	0	0	0	15251	0	0	2	0	0	131	0	0
FH503	HPV negative	3	126	0	29	0	0	1959	0	5245	0	0	8028	0	1	0	9	0
FH529	HPV negative	0	14065	0	0	0	0	7	0	1245	0	0	53	0	0	7	23	0
FH109	HPV positive_ clearance	0	18	0	6	0	0	0	0	15366	0	0	1	0	0	9	0	0
FH115	HPV positive_ clearance	0	13378	0	1	0	0	0	0	2014	0	0	6	0	0	0	1	0
FH161	HPV positive_ clearance	6	13033	0	69	12	0	115	0	983	1	0	1146	0	32	0	3	0
FH282	HPV positive_ clearance	0	21	0	3	0	0	0	0	15373	0	0	2	0	1	0	0	0
FH240	HPV positive_ clearance	0	10	0	0	0	0	0	0	15375	0	0	2	0	0	12	1	0
FH241	HPV positive_ clearance	0	23	0	0	0	0	0	0	15371	0	0	6	0	0	0	0	0
FH305	HPV positive_ clearance	13	4939	0	1060	0	0	65	6	5469	83	0	3649	0	21	0	80	15
FH415	HPV positive_ clearance	0	2240	0	8	0	0	0	0	13133	0	0	4	0	0	0	15	0
FH51	HPV positive_ clearance	0	6	0	130	0	0	0	0	18	7	0	15239	0	0	0	0	0
FH527	HPV positive_ clearance	0	7680	0	8	0	0	0	0	7681	18	0	9	0	0	0	4	0
FH536	HPV positive_ clearance	0	16	0	2	0	0	0	0	15360	0	0	22	0	0	0	0	0
FH643	HPV positive_ clearance	0	9823	0	515	0	1	0	0	1888	158	0	2965	0	0	0	50	0
FH72	HPV positive_ clearance	1	8377	0	3	0	0	0	0	6901	4	0	25	0	0	7	82	0
FH80	HPV positive_ clearance	0	5	0	2	0	0	0	0	15391	0	0	2	0	0	0	0	0
FH842	HPV positive_ clearance	0	5751	0	6305	0	0	0	0	3339	0	0	0	0	0	5	0	0
FH875	HPV positive_ clearance	0	2	0	0	0	0	0	0	15396	0	0	2	0	0	0	0	0
FH91	HPV positive_ clearance	0	1	0	0	0	0	0	0	15399	0	0	0	0	0	0	0	0
FH35	HPV positive_ clearance	0	2132	0	4618	0	0	185	0	7129	0	0	1036	0	0	300	0	0
FH261	HPV positive_ clearance	0	15131	0	0	0	0	37	0	74	0	0	155	0	0	0	3	0
FH387	HPV positive_ clearance	4	2700	0	1	0	0	145	0	11903	0	0	607	0	0	18	22	0
FH440	HPV positive_ clearance	0	5	0	0	0	0	10	0	15324	0	0	59	0	0	0	2	0
FH508	HPV positive_ clearance	0	8	0	0	0	0	31	0	37	0	0	15323	0	0	0	1	0
FH522	HPV positive_ clearance	0	13	0	3	0	0	170	0	14335	0	0	879	0	0	0	0	0
FH758	HPV positive_ clearance	0	11594	0	204	0	0	19	0	2251	1224	0	76	0	0	0	32	0
FH766	HPV positive_ clearance	6	162	0	33	0	0	2110	0	3022	0	0	10065	0	0	0	2	0
FH1002	HPV positive_ clearance	0	9	0	32	0	0	392	0	13452	1	0	1512	0	0	2	0	0
FH1028	HPV positive_ clearance	0	261	0	1	0	0	9	0	15033	0	0	72	0	0	0	24	0
FH605	HPV positive_ persistence	0	41	0	3	0	0	9	0	15322	0	0	23	0	0	2	0	0
FH979	HPV positive_ persistence	0	29	0	0	0	0	0	0	15354	0	0	17	0	0	0	0	0
FH981	HPV positive_ persistence	0	225	0	10441	0	0	0	0	3053	0	0	324	0	3	1354	0	0
FH540	HPV positive_ persistence	0	5827	0	0	0	0	0	0	9343	0	0	0	0	0	0	230	0
FH709	HPV positive_ persistence	0	0	0	0	0	0	0	0	15399	0	0	1	0	0	0	0	0
FH571	HPV positive_ persistence	0	67	0	43	0	0	27	0	15243	0	0	15	0	0	0	5	0
FH1066	HPV positive_ persistence	0	4	0	0	0	0	0	0	15393	0	0	3	0	0	0	0	0
FH140	HPV positive_ persistence	0	6032	0	55	0	0	1	0	9199	0	0	12	0	0	10	91	0
FH157	HPV positive_ persistence	0	10	0	13	0	0	0	0	15341	9	0	26	0	0	1	0	0
FH184	HPV positive_ persistence	0	2110	0	3508	0	0	0	0	2074	7654	0	4	0	33	7	10	0
FH272	HPV positive_ persistence	0	27	0	21	0	0	0	0	15349	0	0	3	0	0	0	0	0
FH423	HPV positive_ persistence	0	402	0	30	0	0	1	0	14722	0	0	1	0	2	231	11	0
FH426	HPV positive_ persistence	0	5507	0	4077	0	0	1	0	4821	856	0	1	0	74	7	56	0
FH449	HPV positive_ persistence	0	7193	0	1676	0	0	0	30	4692	0	39	1717	35	8	0	10	0
FH525	HPV positive_ persistence	0	3	0	0	0	0	0	0	15397	0	0	0	0	0	0	0	0
FH55	HPV positive_ persistence	0	14435	0	6	0	0	0	0	930	2	0	4	0	0	0	23	0
FH598	HPV positive_ persistence	0	12810	0	212	0	0	0	0	2320	0	0	4	0	0	30	24	0
FH602	HPV positive_ persistence	0	15389	0	0	0	0	0	0	11	0	0	0	0	0	0	0	0
FH418	HPV positive_ persistence	0	14047	0	615	0	0	10	0	659	0	0	66	0	0	0	3	0
FH488	HPV positive_ persistence	12	262	0	56	0	0	2145	0	3217	0	0	9707	0	0	0	1	0
FH957	HPV positive_ persistence	0	2615	0	3004	0	0	12	0	9621	0	0	87	0	0	4	57	0
FH1010	HPV positive_ persistence	1	12603	0	1	0	0	96	0	2077	0	0	620	0	0	0	2	0
FH1018	HPV positive_ persistence	8	37	0	7	0	0	645	0	10971	0	0	3725	0	0	0	7	0
FH93	HPV positive_ persistence	0	14428	0	1	0	0	54	0	615	0	0	270	0	0	12	20	0
FH254	HPV positive_ persistence	0	8	0	2	0	0	20	0	15240	0	0	125	0	0	1	4	0
FH347	HPV positive_ persistence	0	9532	0	4520	0	0	0	0	547	778	0	5	0	0	11	7	0
FH412	HPV positive_ persistence	0	3571	0	93	0	0	144	0	11132	1	0	452	0	0	0	7	0
FH239	HPV positive_ persistence	0	27	0	4	0	0	372	0	13352	0	0	1571	0	0	63	11	0

## Sheet: Family
B)
ID_subject	Group	Bacteria;Acidobacteria;Acidobacteria_Gp2;Gp2;Gp2	Bacteria;Acidobacteria;Acidobacteria_Gp6;Gp6;Gp6	Bacteria;Actinobacteria;Actinobacteria;Acidimicrobiales;Unknown	Bacteria;Actinobacteria;Actinobacteria;Actinomycetales;Actinomycetaceae	Bacteria;Actinobacteria;Actinobacteria;Actinomycetales;Brevibacteriaceae	Bacteria;Actinobacteria;Actinobacteria;Actinomycetales;Cellulomonadaceae	Bacteria;Actinobacteria;Actinobacteria;Actinomycetales;Corynebacteriaceae	Bacteria;Actinobacteria;Actinobacteria;Actinomycetales;Dermabacteraceae	Bacteria;Actinobacteria;Actinobacteria;Actinomycetales;Geodermatophilaceae	Bacteria;Actinobacteria;Actinobacteria;Actinomycetales;Microbacteriaceae	Bacteria;Actinobacteria;Actinobacteria;Actinomycetales;Micrococcaceae	Bacteria;Actinobacteria;Actinobacteria;Actinomycetales;Mycobacteriaceae	Bacteria;Actinobacteria;Actinobacteria;Actinomycetales;Nocardiaceae	Bacteria;Actinobacteria;Actinobacteria;Actinomycetales;Nocardioidaceae	Bacteria;Actinobacteria;Actinobacteria;Actinomycetales;Propionibacteriaceae	Bacteria;Actinobacteria;Actinobacteria;Actinomycetales;Pseudonocardiaceae	Bacteria;Actinobacteria;Actinobacteria;Actinomycetales;Streptomycetaceae	Bacteria;Actinobacteria;Actinobacteria;Actinomycetales;Unknown	Bacteria;Actinobacteria;Actinobacteria;Bifidobacteriales;Bifidobacteriaceae	Bacteria;Actinobacteria;Actinobacteria;Coriobacteriales;Coriobacteriaceae	Bacteria;Actinobacteria;Actinobacteria;Unknown;Unknown	Bacteria;Armatimonadetes;Armatimonadetes_gp5;Armatimonadetes_gp5;Armatimonadetes_gp5	Bacteria;Bacteroidetes;Bacteroidetes_incertae_sedis;Ohtaekwangia;Ohtaekwangia	Bacteria;Bacteroidetes;Bacteroidia;Bacteroidales;Bacteroidaceae	Bacteria;Bacteroidetes;Bacteroidia;Bacteroidales;Porphyromonadaceae	Bacteria;Bacteroidetes;Bacteroidia;Bacteroidales;Prevotellaceae	Bacteria;Bacteroidetes;Bacteroidia;Bacteroidales;Rikenellaceae	Bacteria;Bacteroidetes;Bacteroidia;Bacteroidales;Unknown	Bacteria;Bacteroidetes;Flavobacteria;Flavobacteriales;Cryomorphaceae	Bacteria;Bacteroidetes;Flavobacteria;Flavobacteriales;Flavobacteriaceae	Bacteria;Bacteroidetes;Sphingobacteria;Sphingobacteriales;Chitinophagaceae	Bacteria;Bacteroidetes;Sphingobacteria;Sphingobacteriales;Cytophagaceae	Bacteria;Bacteroidetes;Sphingobacteria;Sphingobacteriales;Sphingobacteriaceae	Bacteria;Bacteroidetes;Sphingobacteria;Sphingobacteriales;Unknown	Bacteria;Bacteroidetes;Unknown;Unknown;Unknown	Bacteria;Chlamydiae;Chlamydiae;Chlamydiales;Parachlamydiaceae	Bacteria;Chloroflexi;Anaerolineae;Anaerolineales;Anaerolineaceae	Bacteria;Chloroflexi;Thermomicrobia;Sphaerobacterales;Sphaerobacteraceae	Bacteria;Cyanobacteria/Chloroplast;Chloroplast;Chloroplast;Chloroplast	Bacteria;Cyanobacteria/Chloroplast;Cyanobacteria;Family VIII;Family VIII	Bacteria;Cyanobacteria/Chloroplast;Cyanobacteria;Family XIII;Family XIII	Bacteria;Deinococcus-Thermus;Deinococci;Deinococcales;Deinococcaceae	Bacteria;Deinococcus-Thermus;Deinococci;Thermales;Thermaceae	Bacteria;Firmicutes;Bacilli;Bacillales;Bacillaceae 1	Bacteria;Firmicutes;Bacilli;Bacillales;Bacillaceae 2	Bacteria;Firmicutes;Bacilli;Bacillales;Bacillales_Incertae Sedis XI	Bacteria;Firmicutes;Bacilli;Bacillales;Listeriaceae	Bacteria;Firmicutes;Bacilli;Bacillales;Paenibacillaceae 1
FH201	HPV negative	58	0	0	1141	0	0	637	0	0	59	401	0	0	0	3804	0	0	265	1	0	0	1	12	0	57	2151	0	121	0	28	161	0	0	0	49	0	0	29	76	0	0	40	0	335	0	17	0	117
FH99	HPV negative	0	0	0	0	0	0	2	0	0	0	0	0	0	0	3	0	0	0	2393	5	0	0	0	0	0	9439	0	14	0	0	0	0	0	0	0	0	0	0	5	0	0	0	0	0	0	0	0	0
FH455	HPV negative	0	0	0	0	0	0	0	0	0	0	0	0	0	0	0	0	0	0	1	0	0	0	0	0	0	0	0	0	0	0	0	0	0	0	0	0	0	0	0	0	0	0	0	0	0	0	0	0
FH445	HPV negative	1	0	0	2	0	0	1	0	0	0	3	0	0	0	1	0	0	0	84	1	0	0	0	0	0	10	0	3	0	0	0	0	0	0	0	0	0	0	0	0	0	0	0	0	0	0	0	0
FH 333	HPV negative	0	0	0	1	0	0	0	0	0	0	0	0	0	0	3	0	0	0	0	0	0	0	0	0	0	0	0	0	0	0	0	0	0	0	0	0	0	0	0	0	0	0	0	2	0	0	0	0
FH 348	HPV negative	0	0	0	0	0	0	0	0	0	0	1	0	0	0	0	0	0	0	0	0	0	0	0	0	1	0	0	0	0	0	0	0	0	0	0	0	0	0	0	0	0	0	0	0	0	0	0	0
FH 406	HPV negative	0	0	0	0	0	0	0	0	0	0	0	0	0	0	1	0	0	0	0	0	0	0	0	0	0	0	0	0	0	0	0	0	0	0	0	0	0	0	0	0	0	0	0	0	0	0	0	0
FH 409	HPV negative	0	0	0	0	0	0	4	0	0	0	0	0	0	0	3	0	0	2	0	0	0	0	0	0	0	0	0	0	0	0	0	0	1	0	0	0	0	0	0	0	0	0	0	0	0	0	0	0
FH7	HPV negative	0	0	0	0	2	0	0	0	0	0	0	0	0	0	3	0	0	3	13	0	0	0	0	0	2	2	0	0	0	0	0	0	0	0	0	0	0	0	1	0	2	0	0	0	0	0	0	0
FH167	HPV negative	0	0	0	0	0	0	0	0	0	0	0	0	0	0	0	0	0	0	4253	4	0	0	0	0	0	0	0	0	0	0	0	0	0	0	0	0	0	0	0	0	0	0	0	0	0	0	0	0
FH63	HPV negative	0	0	0	0	0	0	0	0	0	0	0	0	0	0	0	0	0	0	1	3697	0	0	0	0	0	177	0	0	0	0	0	0	0	0	0	0	0	0	2	0	0	0	0	0	0	0	0	0
FH9	HPV negative	0	0	0	455	5	0	0	0	0	0	0	0	0	0	5	0	0	1	13542	3	1	0	0	0	0	6	0	0	0	0	4	0	0	0	0	0	0	0	1	0	2	0	0	1	0	0	0	0
FH260	HPV negative	1	0	0	2	18	0	0	0	0	0	1	11	0	3	37	0	0	0	15050	0	0	0	0	0	0	17	0	0	0	40	5	0	0	0	0	0	0	0	4	0	7	0	0	4	0	0	0	0
FH343	HPV negative	0	0	0	1	0	0	0	0	0	0	1	0	0	0	13	0	0	0	12533	0	0	0	0	0	0	0	0	0	0	2	1	13	0	0	0	0	0	0	2	0	0	0	0	0	0	0	0	0
FH497	HPV negative	0	0	0	0	0	0	0	0	0	0	0	0	0	0	2	0	0	0	10	3	0	0	0	0	0	1	0	0	0	0	0	0	0	0	0	0	0	0	0	0	0	0	0	0	0	0	0	0
FH503	HPV negative	3	0	0	0	0	8	35	10	0	0	3	6	0	0	47	0	0	3	12	2	0	0	0	0	13	2	0	0	0	0	6	7	1	0	0	0	0	0	1958	0	1	0	0	23	0	0	0	10
FH529	HPV negative	0	0	0	0	0	0	2	0	0	0	0	0	0	0	0	0	0	0	13311	748	4	0	0	0	0	0	0	0	0	0	0	0	0	0	0	0	0	0	7	0	0	0	0	0	0	0	0	0
FH109	HPV positive_ clearance	0	0	0	0	1	0	0	0	0	0	0	0	0	0	2	0	0	1	14	0	0	0	0	0	0	6	0	0	0	0	0	0	0	0	0	0	0	0	0	0	0	0	0	0	0	0	0	0
FH115	HPV positive_ clearance	0	0	0	10	11	0	2	0	0	0	1	0	1	0	16	0	0	4	13333	0	0	0	0	0	0	1	0	0	0	0	0	0	0	0	0	0	0	0	0	0	0	0	0	0	0	0	0	0
FH161	HPV positive_ clearance	0	6	0	0	1107	0	173	0	0	0	97	0	11	0	1413	0	0	10223	6	3	0	0	0	0	0	14	0	0	0	15	0	40	0	0	0	12	0	0	113	2	0	0	0	93	0	0	0	0
FH282	HPV positive_ clearance	0	0	0	0	5	0	0	0	0	0	0	0	0	0	6	0	0	1	5	4	0	0	0	0	0	3	0	0	0	0	0	0	0	0	0	0	0	0	0	0	0	0	0	0	0	0	0	0
FH240	HPV positive_ clearance	0	0	0	0	1	0	6	0	0	0	0	0	0	0	2	0	0	0	1	0	0	0	0	0	0	0	0	0	0	0	0	0	0	0	0	0	0	0	0	0	0	0	0	0	0	0	0	0
FH241	HPV positive_ clearance	0	0	0	1	7	0	2	0	0	0	0	0	0	0	7	0	0	3	3	0	0	0	0	0	0	0	0	0	0	0	0	0	0	0	0	0	0	0	0	0	0	0	0	0	0	0	0	0
FH305	HPV positive_ clearance	0	13	25	78	2524	10	225	0	0	0	12	0	0	0	1668	0	0	362	35	0	0	0	0	1	5	903	0	38	0	17	0	21	71	0	4	0	0	0	65	0	0	0	6	144	0	97	0	0
FH415	HPV positive_ clearance	0	0	0	0	10	0	0	0	0	0	0	0	0	0	0	0	0	1	2225	2	2	0	0	0	0	8	0	0	0	0	0	0	0	0	0	0	0	0	0	0	0	0	0	0	0	0	0	0
FH51	HPV positive_ clearance	0	0	0	0	0	0	0	0	0	0	0	0	0	0	1	0	0	0	5	0	0	0	0	0	0	130	0	0	0	0	0	0	0	0	0	0	0	0	0	0	0	0	0	0	0	0	0	0
FH527	HPV positive_ clearance	0	0	0	0	0	0	2	0	0	0	0	0	0	0	1	0	0	0	7674	3	0	0	0	0	0	7	0	0	0	0	0	1	0	0	0	0	0	0	0	0	0	0	0	0	0	0	0	0
FH536	HPV positive_ clearance	0	0	0	0	0	0	0	0	0	0	0	0	1	0	14	0	0	0	1	0	0	0	0	1	0	0	0	0	0	0	1	0	0	0	0	0	0	0	0	0	0	0	0	0	0	0	0	0
FH643	HPV positive_ clearance	0	0	0	0	1214	0	1334	0	0	0	79	0	170	0	3738	0	0	744	1357	1187	0	0	0	0	0	441	0	0	0	3	71	0	0	0	0	0	1	0	0	0	0	0	0	102	0	0	0	33
FH72	HPV positive_ clearance	1	0	0	0	6	0	3	0	0	0	1	0	1	4	16	0	0	0	8346	0	0	0	0	0	0	3	0	0	0	0	0	0	0	0	0	0	0	0	0	0	0	0	0	0	0	0	0	0
FH80	HPV positive_ clearance	0	0	0	0	3	0	0	0	0	0	0	0	0	0	1	0	0	1	0	0	0	0	0	0	0	2	0	0	0	0	0	0	0	0	0	0	0	0	0	0	0	0	0	0	0	0	0	0
FH842	HPV positive_ clearance	0	0	0	0	0	0	0	0	0	0	0	0	0	0	0	0	0	0	3146	2604	1	0	0	0	0	6305	0	0	0	0	0	0	0	0	0	0	0	0	0	0	0	0	0	0	0	0	0	0
FH875	HPV positive_ clearance	0	0	0	0	2	0	0	0	0	0	0	0	0	0	0	0	0	0	0	0	0	0	0	0	0	0	0	0	0	0	0	0	0	0	0	0	0	0	0	0	0	0	0	0	0	0	0	0
FH91	HPV positive_ clearance	0	0	0	0	0	0	0	0	0	0	0	0	0	0	1	0	0	0	0	0	0	0	0	0	0	0	0	0	0	0	0	0	0	0	0	0	0	0	0	0	0	0	0	0	0	0	0	0
FH35	HPV positive_ clearance	0	0	0	0	0	0	0	0	0	0	1	0	0	0	2	0	0	0	2129	0	0	0	0	0	5	4612	0	0	0	0	0	1	0	0	0	0	0	0	185	0	0	0	0	8	0	0	0	1
FH261	HPV positive_ clearance	0	0	0	0	1	1	0	0	0	0	0	0	0	0	1	0	0	0	15128	0	0	0	0	0	0	0	0	0	0	0	0	0	0	0	0	0	0	0	37	0	0	0	0	0	0	0	0	1
FH387	HPV positive_ clearance	4	0	0	0	2	0	2	0	0	0	0	0	0	0	2	0	0	0	2248	446	0	0	0	0	0	1	0	0	0	0	0	0	0	0	0	0	0	0	145	0	0	0	0	1	0	0	0	0
FH440	HPV positive_ clearance	0	0	0	0	0	0	0	0	0	0	2	0	0	0	0	0	0	0	3	0	0	0	0	0	0	0	0	0	0	0	0	0	0	0	0	0	0	0	10	0	0	0	0	0	0	0	0	0
FH508	HPV positive_ clearance	0	0	0	0	0	1	2	0	0	0	0	0	0	0	3	0	0	0	2	0	0	0	0	0	0	0	0	0	0	0	0	0	0	0	0	0	0	0	31	0	0	0	0	0	0	0	0	0
FH522	HPV positive_ clearance	0	0	0	0	0	0	2	1	0	0	0	0	0	0	7	0	0	0	3	0	0	0	0	0	0	0	0	0	0	3	0	0	0	0	0	0	0	0	170	0	0	0	0	3	0	0	0	0
FH758	HPV positive_ clearance	0	0	0	0	0	0	3	0	0	0	0	0	0	0	0	0	0	0	10473	1116	2	0	0	0	0	204	0	0	0	0	0	0	0	0	0	0	0	0	19	0	0	0	0	0	0	0	0	0
FH766	HPV positive_ clearance	6	0	0	0	0	13	71	0	0	2	5	3	0	0	44	2	1	16	5	0	0	0	0	0	16	0	0	0	0	1	7	5	3	0	1	0	0	0	2110	0	0	0	0	27	0	0	0	3
FH1002	HPV positive_ clearance	0	0	0	0	4	0	1	0	0	0	0	0	0	0	4	0	0	0	0	0	0	0	0	0	2	25	0	0	0	0	0	4	1	0	0	0	0	0	392	0	0	0	0	0	0	0	0	1
FH1028	HPV positive_ clearance	0	0	0	0	0	0	1	0	0	0	0	0	0	0	0	0	0	0	260	0	0	0	0	0	0	0	0	0	0	0	0	0	1	0	0	0	0	0	9	0	0	0	0	0	0	0	0	0
FH605	HPV positive_ persistence	0	0	0	0	0	0	3	1	0	0	3	0	0	0	18	0	0	4	10	2	0	0	0	0	0	0	0	2	0	0	0	0	0	1	0	0	0	0	9	0	0	0	0	0	0	0	0	0
FH979	HPV positive_ persistence	0	0	0	0	2	0	2	0	0	1	0	0	1	3	12	0	0	8	0	0	0	0	0	0	0	0	0	0	0	0	0	0	0	0	0	0	0	0	0	0	0	0	0	0	0	0	0	0
FH981	HPV positive_ persistence	0	0	0	64	68	0	0	0	0	4	2	0	0	0	48	0	0	31	8	0	0	0	0	0	0	10437	0	0	0	0	4	0	0	0	0	0	0	0	0	0	0	0	0	8	0	0	0	0
FH540	HPV positive_ persistence	0	0	0	0	1	0	0	0	0	0	0	0	0	0	0	0	0	0	5793	33	0	0	0	0	0	0	0	0	0	0	0	0	0	0	0	0	0	0	0	0	0	0	0	0	0	0	0	0
FH709	HPV positive_ persistence	0	0	0	0	0	0	0	0	0	0	0	0	0	0	0	0	0	0	0	0	0	0	0	0	0	0	0	0	0	0	0	0	0	0	0	0	0	0	0	0	0	0	0	0	0	0	0	0
FH571	HPV positive_ persistence	0	0	0	0	1	0	0	0	0	0	5	0	0	0	8	0	0	1	22	30	0	0	0	21	8	0	14	0	0	0	0	0	0	0	0	0	0	0	27	0	0	0	0	0	0	0	0	0
FH1066	HPV positive_ persistence	0	0	0	0	1	0	0	0	0	0	0	0	0	0	1	0	0	0	2	0	0	0	0	0	0	0	0	0	0	0	0	0	0	0	0	0	0	0	0	0	0	0	0	0	0	0	0	0
FH140	HPV positive_ persistence	0	0	0	1	2	0	0	0	0	0	0	0	0	0	4	0	0	0	5392	632	1	0	0	0	1	54	0	0	0	0	0	0	0	0	0	0	0	0	1	0	0	0	0	0	0	1	0	0
FH157	HPV positive_ persistence	0	0	0	0	0	0	0	0	1	0	0	0	0	0	3	0	0	1	2	3	0	0	0	0	0	12	0	0	0	0	1	0	0	0	0	0	0	0	0	0	0	0	0	0	0	0	0	0
FH184	HPV positive_ persistence	0	0	0	8	1	0	0	0	0	0	0	0	0	0	0	0	0	0	1301	800	0	0	0	0	0	3508	0	0	0	0	0	0	0	0	0	0	0	0	0	0	0	0	0	0	0	0	0	0
FH272	HPV positive_ persistence	0	0	0	5	2	0	9	0	0	0	0	0	0	0	6	0	0	0	2	3	0	0	0	2	0	17	0	0	0	2	0	0	0	0	0	0	0	0	0	0	0	0	0	0	0	0	0	0
FH423	HPV positive_ persistence	0	0	0	0	3	0	0	0	0	0	0	0	0	0	3	0	0	1	386	9	0	0	0	0	0	28	0	0	0	0	0	0	0	0	2	0	0	0	1	0	0	0	0	0	0	0	0	0
FH426	HPV positive_ persistence	0	0	0	214	0	0	0	0	0	0	0	0	0	0	0	0	0	1	2290	3001	1	0	0	2	22	3913	0	0	0	0	0	0	0	0	140	0	0	0	1	0	0	0	0	0	0	1	0	0
FH449	HPV positive_ persistence	0	0	0	0	2031	0	1905	0	0	307	21	0	0	0	2272	0	15	562	79	1	0	0	0	707	0	181	0	0	29	687	8	24	0	0	40	0	0	0	0	0	0	0	30	184	0	0	56	51
FH525	HPV positive_ persistence	0	0	0	0	1	0	0	0	0	0	0	0	0	0	0	0	0	0	2	0	0	0	0	0	0	0	0	0	0	0	0	0	0	0	0	0	0	0	0	0	0	0	0	0	0	0	0	0
FH55	HPV positive_ persistence	0	0	0	0	1	0	4	0	0	0	1	0	0	0	6	0	0	1	12173	2245	4	0	0	2	0	4	0	0	0	0	0	0	0	0	0	0	0	0	0	0	0	0	0	3	0	0	0	0
FH598	HPV positive_ persistence	0	0	0	1	0	0	0	0	0	0	0	0	0	0	0	0	0	0	5233	7569	7	0	0	0	0	208	4	0	0	0	0	0	0	0	0	0	0	0	0	0	0	0	0	0	0	2	0	0
FH602	HPV positive_ persistence	0	0	0	0	0	0	0	0	0	0	0	0	0	0	4	0	0	0	15252	133	0	0	0	0	0	0	0	0	0	0	0	0	0	0	0	0	0	0	0	0	0	0	0	0	0	0	0	0
FH418	HPV positive_ persistence	0	0	0	0	0	0	0	0	0	0	0	0	0	0	0	0	0	0	7618	6428	1	0	0	0	0	615	0	0	0	0	0	0	0	0	0	0	0	0	10	0	0	0	0	0	0	0	0	0
FH488	HPV positive_ persistence	12	0	0	0	2	11	43	1	0	0	5	5	0	0	59	0	1	2	132	1	0	0	0	0	20	20	0	0	0	1	2	8	5	0	0	0	0	0	2145	0	0	0	0	6	0	0	0	11
FH957	HPV positive_ persistence	0	0	0	2	0	2	0	0	0	0	0	0	0	0	0	0	0	0	2217	394	0	0	0	0	0	3004	0	0	0	0	0	0	0	0	0	0	0	0	12	0	0	0	0	0	0	1	0	0
FH1010	HPV positive_ persistence	1	0	0	0	0	1	5	0	0	0	1	0	0	0	10	0	0	0	12582	4	0	0	0	0	0	1	0	0	0	0	0	0	0	0	0	0	0	0	96	0	0	0	0	0	0	0	0	0
FH1018	HPV positive_ persistence	7	1	0	0	0	4	9	1	0	0	1	0	0	0	21	0	0	1	0	0	0	0	0	0	6	0	0	0	0	1	0	0	0	0	0	0	0	0	645	0	0	0	0	7	1	0	0	1
FH93	HPV positive_ persistence	0	0	0	0	0	0	5	0	0	0	0	0	0	0	2	0	0	0	14421	0	0	0	0	0	0	0	0	0	0	0	0	1	0	0	0	0	0	0	54	0	0	0	0	1	0	0	0	0
FH254	HPV positive_ persistence	0	0	0	0	0	0	4	0	0	0	0	0	0	0	1	0	0	0	3	0	0	0	0	0	0	2	0	0	0	0	0	0	0	0	0	0	0	0	20	0	0	0	0	0	0	0	0	0
FH347	HPV positive_ persistence	0	0	0	0	0	0	0	0	0	0	0	0	0	0	0	0	0	0	7780	1746	6	0	0	0	0	4520	0	0	0	0	0	0	0	0	0	0	0	0	0	0	0	0	0	0	0	1	0	0
FH412	HPV positive_ persistence	0	0	0	0	0	0	4	0	0	0	0	0	0	0	0	0	0	0	2148	1419	0	0	0	0	1	92	0	0	0	0	0	0	0	0	0	0	0	0	144	0	0	0	0	0	0	0	0	0
FH239	HPV positive_ persistence	0	0	0	0	0	1	10	0	0	0	0	1	0	0	10	0	0	0	5	0	0	0	0	0	2	0	0	0	0	0	0	0	2	0	0	0	0	0	372	0	0	0	0	3	0	0	0	1
[truncated: 74 more columns]

## Sheet: Genus
C)
ID_subject	Group	Bacteria;Acidobacteria;Acidobacteria_Gp2;Gp2;Gp2;Gp2	Bacteria;Acidobacteria;Acidobacteria_Gp6;Gp6;Gp6;Gp6	Bacteria;Actinobacteria;Actinobacteria;Acidimicrobiales;Unknown;Unknown	Bacteria;Actinobacteria;Actinobacteria;Actinomycetales;Actinomycetaceae;Actinobaculum	Bacteria;Actinobacteria;Actinobacteria;Actinomycetales;Actinomycetaceae;Actinomyces	Bacteria;Actinobacteria;Actinobacteria;Actinomycetales;Actinomycetaceae;Arcanobacterium	Bacteria;Actinobacteria;Actinobacteria;Actinomycetales;Actinomycetaceae;Mobiluncus	Bacteria;Actinobacteria;Actinobacteria;Actinomycetales;Actinomycetaceae;Varibaculum	Bacteria;Actinobacteria;Actinobacteria;Actinomycetales;Brevibacteriaceae;Brevibacterium	Bacteria;Actinobacteria;Actinobacteria;Actinomycetales;Cellulomonadaceae;Oerskovia	Bacteria;Actinobacteria;Actinobacteria;Actinomycetales;Corynebacteriaceae;Corynebacterium	Bacteria;Actinobacteria;Actinobacteria;Actinomycetales;Corynebacteriaceae;Turicella	Bacteria;Actinobacteria;Actinobacteria;Actinomycetales;Dermabacteraceae;Brachybacterium	Bacteria;Actinobacteria;Actinobacteria;Actinomycetales;Geodermatophilaceae;Blastococcus	Bacteria;Actinobacteria;Actinobacteria;Actinomycetales;Microbacteriaceae;Leifsonia	Bacteria;Actinobacteria;Actinobacteria;Actinomycetales;Microbacteriaceae;Microbacterium	Bacteria;Actinobacteria;Actinobacteria;Actinomycetales;Microbacteriaceae;Unknown	Bacteria;Actinobacteria;Actinobacteria;Actinomycetales;Micrococcaceae;Kocuria	Bacteria;Actinobacteria;Actinobacteria;Actinomycetales;Micrococcaceae;Micrococcus	Bacteria;Actinobacteria;Actinobacteria;Actinomycetales;Micrococcaceae;Rothia	Bacteria;Actinobacteria;Actinobacteria;Actinomycetales;Mycobacteriaceae;Mycobacterium	Bacteria;Actinobacteria;Actinobacteria;Actinomycetales;Nocardiaceae;Gordonia	Bacteria;Actinobacteria;Actinobacteria;Actinomycetales;Nocardiaceae;Rhodococcus	Bacteria;Actinobacteria;Actinobacteria;Actinomycetales;Nocardioidaceae;Nocardioides	Bacteria;Actinobacteria;Actinobacteria;Actinomycetales;Propionibacteriaceae;Friedmanniella	Bacteria;Actinobacteria;Actinobacteria;Actinomycetales;Propionibacteriaceae;Propionibacterium	Bacteria;Actinobacteria;Actinobacteria;Actinomycetales;Propionibacteriaceae;Unknown	Bacteria;Actinobacteria;Actinobacteria;Actinomycetales;Pseudonocardiaceae;Pseudonocardia	Bacteria;Actinobacteria;Actinobacteria;Actinomycetales;Streptomycetaceae;Streptomyces	Bacteria;Actinobacteria;Actinobacteria;Actinomycetales;Unknown;Unknown	Bacteria;Actinobacteria;Actinobacteria;Bifidobacteriales;Bifidobacteriaceae;Alloscardovia	Bacteria;Actinobacteria;Actinobacteria;Bifidobacteriales;Bifidobacteriaceae;Bifidobacterium	Bacteria;Actinobacteria;Actinobacteria;Bifidobacteriales;Bifidobacteriaceae;Gardnerella	Bacteria;Actinobacteria;Actinobacteria;Bifidobacteriales;Bifidobacteriaceae;Unknown	Bacteria;Actinobacteria;Actinobacteria;Coriobacteriales;Coriobacteriaceae;Atopobium	Bacteria;Actinobacteria;Actinobacteria;Coriobacteriales;Coriobacteriaceae;Collinsella	Bacteria;Actinobacteria;Actinobacteria;Coriobacteriales;Coriobacteriaceae;Olsenella	Bacteria;Actinobacteria;Actinobacteria;Coriobacteriales;Coriobacteriaceae;Slackia	Bacteria;Actinobacteria;Actinobacteria;Coriobacteriales;Coriobacteriaceae;Unknown	Bacteria;Actinobacteria;Actinobacteria;Unknown;Unknown;Unknown	Bacteria;Armatimonadetes;Armatimonadetes_gp5;Armatimonadetes_gp5;Armatimonadetes_gp5;Armatimonadetes_gp5	Bacteria;Bacteroidetes;Bacteroidetes_incertae_sedis;Ohtaekwangia;Ohtaekwangia;Ohtaekwangia	Bacteria;Bacteroidetes;Bacteroidia;Bacteroidales;Bacteroidaceae;Bacteroides	Bacteria;Bacteroidetes;Bacteroidia;Bacteroidales;Porphyromonadaceae;Barnesiella	Bacteria;Bacteroidetes;Bacteroidia;Bacteroidales;Porphyromonadaceae;Butyricimonas	Bacteria;Bacteroidetes;Bacteroidia;Bacteroidales;Porphyromonadaceae;Parabacteroides	Bacteria;Bacteroidetes;Bacteroidia;Bacteroidales;Porphyromonadaceae;Porphyromonas	Bacteria;Bacteroidetes;Bacteroidia;Bacteroidales;Porphyromonadaceae;Unknown
FH201	HPV negative	58	0	0	46	52	26	925	92	0	0	614	23	0	0	19	33	7	220	108	73	0	0	0	0	0	3804	0	0	0	265	0	0	1	0	0	0	0	0	0	0	1	12	0	0	0	0	57	0
FH99	HPV negative	0	0	0	0	0	0	0	0	0	0	2	0	0	0	0	0	0	0	0	0	0	0	0	0	0	3	0	0	0	0	51	2331	0	11	5	0	0	0	0	0	0	0	0	0	0	0	0	0
FH455	HPV negative	0	0	0	0	0	0	0	0	0	0	0	0	0	0	0	0	0	0	0	0	0	0	0	0	0	0	0	0	0	0	0	1	0	0	0	0	0	0	0	0	0	0	0	0	0	0	0	0
FH445	HPV negative	1	0	0	0	0	0	2	0	0	0	1	0	0	0	0	0	0	0	3	0	0	0	0	0	0	1	0	0	0	0	0	7	77	0	1	0	0	0	0	0	0	0	0	0	0	0	0	0
FH 333	HPV negative	0	0	0	0	1	0	0	0	0	0	0	0	0	0	0	0	0	0	0	0	0	0	0	0	0	3	0	0	0	0	0	0	0	0	0	0	0	0	0	0	0	0	0	0	0	0	0	0
FH 348	HPV negative	0	0	0	0	0	0	0	0	0	0	0	0	0	0	0	0	0	0	1	0	0	0	0	0	0	0	0	0	0	0	0	0	0	0	0	0	0	0	0	0	0	0	0	0	0	0	1	0
FH 406	HPV negative	0	0	0	0	0	0	0	0	0	0	0	0	0	0	0	0	0	0	0	0	0	0	0	0	0	1	0	0	0	0	0	0	0	0	0	0	0	0	0	0	0	0	0	0	0	0	0	0
FH 409	HPV negative	0	0	0	0	0	0	0	0	0	0	4	0	0	0	0	0	0	0	0	0	0	0	0	0	0	3	0	0	0	2	0	0	0	0	0	0	0	0	0	0	0	0	0	0	0	0	0	0
FH7	HPV negative	0	0	0	0	0	0	0	0	2	0	0	0	0	0	0	0	0	0	0	0	0	0	0	0	0	3	0	0	0	3	0	0	13	0	0	0	0	0	0	0	0	0	0	0	0	0	2	0
FH167	HPV negative	0	0	0	0	0	0	0	0	0	0	0	0	0	0	0	0	0	0	0	0	0	0	0	0	0	0	0	0	0	0	21	0	4232	0	4	0	0	0	0	0	0	0	0	0	0	0	0	0
FH63	HPV negative	0	0	0	0	0	0	0	0	0	0	0	0	0	0	0	0	0	0	0	0	0	0	0	0	0	0	0	0	0	0	0	0	1	0	3697	0	0	0	0	0	0	0	0	0	0	0	0	0
FH9	HPV negative	0	0	0	0	455	0	0	0	5	0	0	0	0	0	0	0	0	0	0	0	0	0	0	0	0	5	0	0	0	1	4	13498	28	12	3	0	0	0	0	1	0	0	0	0	0	0	0	0
FH260	HPV negative	1	0	0	0	2	0	0	0	18	0	0	0	0	0	0	0	0	0	1	0	11	0	0	3	0	37	0	0	0	0	0	3	15047	0	0	0	0	0	0	0	0	0	0	0	0	0	0	0
FH343	HPV negative	0	0	0	0	1	0	0	0	0	0	0	0	0	0	0	0	0	0	1	0	0	0	0	0	0	13	0	0	0	0	0	12496	31	6	0	0	0	0	0	0	0	0	0	0	0	0	0	0
FH497	HPV negative	0	0	0	0	0	0	0	0	0	0	0	0	0	0	0	0	0	0	0	0	0	0	0	0	0	2	0	0	0	0	0	0	10	0	3	0	0	0	0	0	0	0	0	0	0	0	0	0
FH503	HPV negative	3	0	0	0	0	0	0	0	0	8	35	0	10	0	0	0	0	0	3	0	6	0	0	0	0	47	0	0	0	3	0	8	4	0	2	0	0	0	0	0	0	0	0	0	0	0	1	12
FH529	HPV negative	0	0	0	0	0	0	0	0	0	0	2	0	0	0	0	0	0	0	0	0	0	0	0	0	0	0	0	0	0	0	28	19	13261	3	748	0	0	0	0	4	0	0	0	0	0	0	0	0
FH109	HPV positive_ clearance	0	0	0	0	0	0	0	0	1	0	0	0	0	0	0	0	0	0	0	0	0	0	0	0	0	2	0	0	0	1	1	13	0	0	0	0	0	0	0	0	0	0	0	0	0	0	0	0
FH115	HPV positive_ clearance	0	0	0	0	10	0	0	0	11	0	2	0	0	0	0	0	0	0	1	0	0	0	1	0	0	16	0	0	0	4	127	13194	1	11	0	0	0	0	0	0	0	0	0	0	0	0	0	0
FH161	HPV positive_ clearance	0	6	0	0	0	0	0	0	1107	0	173	0	0	0	0	0	0	7	90	0	0	0	11	0	24	1389	0	0	0	10223	0	2	4	0	0	0	0	3	0	0	0	0	0	0	0	0	0	0
FH282	HPV positive_ clearance	0	0	0	0	0	0	0	0	5	0	0	0	0	0	0	0	0	0	0	0	0	0	0	0	0	6	0	0	0	1	0	0	5	0	3	0	0	0	1	0	0	0	0	0	0	0	0	0
FH240	HPV positive_ clearance	0	0	0	0	0	0	0	0	1	0	6	0	0	0	0	0	0	0	0	0	0	0	0	0	0	2	0	0	0	0	0	0	1	0	0	0	0	0	0	0	0	0	0	0	0	0	0	0
FH241	HPV positive_ clearance	0	0	0	0	0	0	1	0	7	0	2	0	0	0	0	0	0	0	0	0	0	0	0	0	0	7	0	0	0	3	0	3	0	0	0	0	0	0	0	0	0	0	0	0	0	0	0	0
FH305	HPV positive_ clearance	0	13	25	67	11	0	0	0	2524	10	225	0	0	0	0	0	0	12	0	0	0	0	0	0	19	1649	0	0	0	362	0	4	31	0	0	0	0	0	0	0	0	0	1	0	0	0	1	4
FH415	HPV positive_ clearance	0	0	0	0	0	0	0	0	10	0	0	0	0	0	0	0	0	0	0	0	0	0	0	0	0	0	0	0	0	1	12	2113	1	99	2	0	0	0	0	2	0	0	0	0	0	0	0	0
FH51	HPV positive_ clearance	0	0	0	0	0	0	0	0	0	0	0	0	0	0	0	0	0	0	0	0	0	0	0	0	0	1	0	0	0	0	4	0	1	0	0	0	0	0	0	0	0	0	0	0	0	0	0	0
FH527	HPV positive_ clearance	0	0	0	0	0	0	0	0	0	0	0	2	0	0	0	0	0	0	0	0	0	0	0	0	0	1	0	0	0	0	61	7577	2	34	3	0	0	0	0	0	0	0	0	0	0	0	0	0
FH536	HPV positive_ clearance	0	0	0	0	0	0	0	0	0	0	0	0	0	0	0	0	0	0	0	0	0	0	1	0	0	14	0	0	0	0	0	0	1	0	0	0	0	0	0	0	0	0	1	0	0	0	0	0
FH643	HPV positive_ clearance	0	0	0	0	0	0	0	0	1214	0	1334	0	0	0	0	0	0	0	79	0	0	109	61	0	0	3738	0	0	0	744	0	3	1354	0	1085	0	0	0	102	0	0	0	0	0	0	0	0	0
FH72	HPV positive_ clearance	1	0	0	0	0	0	0	0	6	0	3	0	0	0	0	0	0	0	0	1	0	1	0	4	0	16	0	0	0	0	0	0	8346	0	0	0	0	0	0	0	0	0	0	0	0	0	0	0
FH80	HPV positive_ clearance	0	0	0	0	0	0	0	0	3	0	0	0	0	0	0	0	0	0	0	0	0	0	0	0	0	1	0	0	0	1	0	0	0	0	0	0	0	0	0	0	0	0	0	0	0	0	0	0
FH842	HPV positive_ clearance	0	0	0	0	0	0	0	0	0	0	0	0	0	0	0	0	0	0	0	0	0	0	0	0	0	0	0	0	0	0	0	2	3144	0	2604	0	0	0	0	1	0	0	0	0	0	0	0	0
FH875	HPV positive_ clearance	0	0	0	0	0	0	0	0	2	0	0	0	0	0	0	0	0	0	0	0	0	0	0	0	0	0	0	0	0	0	0	0	0	0	0	0	0	0	0	0	0	0	0	0	0	0	0	0
FH91	HPV positive_ clearance	0	0	0	0	0	0	0	0	0	0	0	0	0	0	0	0	0	0	0	0	0	0	0	0	0	1	0	0	0	0	0	0	0	0	0	0	0	0	0	0	0	0	0	0	0	0	0	0
FH35	HPV positive_ clearance	0	0	0	0	0	0	0	0	0	0	0	0	0	0	0	0	0	1	0	0	0	0	0	0	0	2	0	0	0	0	2014	109	6	0	0	0	0	0	0	0	0	0	0	2	0	0	0	3
FH261	HPV positive_ clearance	0	0	0	0	0	0	0	0	1	1	0	0	0	0	0	0	0	0	0	0	0	0	0	0	0	1	0	0	0	0	0	15115	1	12	0	0	0	0	0	0	0	0	0	0	0	0	0	0
FH387	HPV positive_ clearance	4	0	0	0	0	0	0	0	2	0	2	0	0	0	0	0	0	0	0	0	0	0	0	0	0	2	0	0	0	0	18	5	2213	12	446	0	0	0	0	0	0	0	0	0	0	0	0	0
FH440	HPV positive_ clearance	0	0	0	0	0	0	0	0	0	0	0	0	0	0	0	0	0	0	2	0	0	0	0	0	0	0	0	0	0	0	0	1	2	0	0	0	0	0	0	0	0	0	0	0	0	0	0	0
FH508	HPV positive_ clearance	0	0	0	0	0	0	0	0	0	1	2	0	0	0	0	0	0	0	0	0	0	0	0	0	0	3	0	0	0	0	0	0	2	0	0	0	0	0	0	0	0	0	0	0	0	0	0	0
FH522	HPV positive_ clearance	0	0	0	0	0	0	0	0	0	0	2	0	1	0	0	0	0	0	0	0	0	0	0	0	0	7	0	0	0	0	2	0	1	0	0	0	0	0	0	0	0	0	0	0	0	0	0	0
FH758	HPV positive_ clearance	0	0	0	0	0	0	0	0	0	0	3	0	0	0	0	0	0	0	0	0	0	0	0	0	0	0	0	0	0	0	1	3	10469	0	1105	0	0	0	11	2	0	0	0	0	0	0	0	0
FH766	HPV positive_ clearance	6	0	0	0	0	0	0	0	0	13	71	0	0	0	0	2	0	5	0	0	3	0	0	0	0	44	0	2	1	16	0	0	4	1	0	0	0	0	0	0	0	0	0	2	0	0	0	14
FH1002	HPV positive_ clearance	0	0	0	0	0	0	0	0	4	0	1	0	0	0	0	0	0	0	0	0	0	0	0	0	0	4	0	0	0	0	0	0	0	0	0	0	0	0	0	0	0	0	0	1	0	0	1	0
FH1028	HPV positive_ clearance	0	0	0	0	0	0	0	0	0	0	1	0	0	0	0	0	0	0	0	0	0	0	0	0	0	0	0	0	0	0	1	0	259	0	0	0	0	0	0	0	0	0	0	0	0	0	0	0
FH605	HPV positive_ persistence	0	0	0	0	0	0	0	0	0	0	3	0	1	0	0	0	0	0	3	0	0	0	0	0	0	18	0	0	0	4	0	1	9	0	2	0	0	0	0	0	0	0	0	0	0	0	0	0
FH979	HPV positive_ persistence	0	0	0	0	0	0	0	0	2	0	2	0	0	0	0	0	1	0	0	0	0	0	1	3	0	12	0	0	0	8	0	0	0	0	0	0	0	0	0	0	0	0	0	0	0	0	0	0
FH981	HPV positive_ persistence	0	0	0	0	64	0	0	0	68	0	0	0	0	0	0	3	1	0	2	0	0	0	0	0	0	48	0	0	0	31	0	8	0	0	0	0	0	0	0	0	0	0	0	0	0	0	0	0
FH540	HPV positive_ persistence	0	0	0	0	0	0	0	0	1	0	0	0	0	0	0	0	0	0	0	0	0	0	0	0	0	0	0	0	0	0	0	1	5792	0	33	0	0	0	0	0	0	0	0	0	0	0	0	0
FH709	HPV positive_ persistence	0	0	0	0	0	0	0	0	0	0	0	0	0	0	0	0	0	0	0	0	0	0	0	0	0	0	0	0	0	0	0	0	0	0	0	0	0	0	0	0	0	0	0	0	0	0	0	0
FH571	HPV positive_ persistence	0	0	0	0	0	0	0	0	1	0	0	0	0	0	0	0	0	0	5	0	0	0	0	0	0	8	0	0	0	1	0	19	0	3	0	25	3	0	2	0	0	0	21	1	3	3	1	0
FH1066	HPV positive_ persistence	0	0	0	0	0	0	0	0	1	0	0	0	0	0	0	0	0	0	0	0	0	0	0	0	0	1	0	0	0	0	0	1	1	0	0	0	0	0	0	0	0	0	0	0	0	0	0	0
FH140	HPV positive_ persistence	0	0	0	0	1	0	0	0	2	0	0	0	0	0	0	0	0	0	0	0	0	0	0	0	0	4	0	0	0	0	0	2	5389	1	632	0	0	0	0	1	0	0	0	0	0	0	1	0
FH157	HPV positive_ persistence	0	0	0	0	0	0	0	0	0	0	0	0	0	1	0	0	0	0	0	0	0	0	0	0	0	3	0	0	0	1	0	2	0	0	0	0	0	0	3	0	0	0	0	0	0	0	0	0
FH184	HPV positive_ persistence	0	0	0	0	0	8	0	0	1	0	0	0	0	0	0	0	0	0	0	0	0	0	0	0	0	0	0	0	0	0	0	0	1301	0	756	0	0	0	44	0	0	0	0	0	0	0	0	0
FH272	HPV positive_ persistence	0	0	0	0	0	0	5	0	2	0	9	0	0	0	0	0	0	0	0	0	0	0	0	0	0	5	1	0	0	0	0	0	2	0	3	0	0	0	0	0	0	0	2	0	0	0	0	0
FH423	HPV positive_ persistence	0	0	0	0	0	0	0	0	3	0	0	0	0	0	0	0	0	0	0	0	0	0	0	0	0	3	0	0	0	1	14	352	7	13	8	0	0	0	1	0	0	0	0	0	0	0	0	0
FH426	HPV positive_ persistence	0	0	0	0	0	19	195	0	0	0	0	0	0	0	0	0	0	0	0	0	0	0	0	0	0	0	0	0	0	1	0	0	2290	0	2504	0	0	0	497	1	0	0	2	0	0	0	22	0
FH449	HPV positive_ persistence	0	0	0	0	0	0	0	0	2031	0	1905	0	0	0	1	116	190	3	18	0	0	0	0	0	0	2242	30	0	15	562	0	18	61	0	1	0	0	0	0	0	0	0	707	0	0	0	0	0
FH525	HPV positive_ persistence	0	0	0	0	0	0	0	0	1	0	0	0	0	0	0	0	0	0	0	0	0	0	0	0	0	0	0	0	0	0	0	0	2	0	0	0	0	0	0	0	0	0	0	0	0	0	0	0
FH55	HPV positive_ persistence	0	0	0	0	0	0	0	0	1	0	4	0	0	0	0	0	0	0	1	0	0	0	0	0	0	6	0	0	0	1	12	5	12156	0	2245	0	0	0	0	4	0	0	2	0	0	0	0	0
FH598	HPV positive_ persistence	0	0	0	0	0	0	1	0	0	0	0	0	0	0	0	0	0	0	0	0	0	0	0	0	0	0	0	0	0	0	0	0	5233	0	7471	0	0	0	98	7	0	0	0	0	0	0	0	0
FH602	HPV positive_ persistence	0	0	0	0	0	0	0	0	0	0	0	0	0	0	0	0	0	0	0	0	0	0	0	0	0	4	0	0	0	0	0	0	15252	0	133	0	0	0	0	0	0	0	0	0	0	0	0	0
FH418	HPV positive_ persistence	0	0	0	0	0	0	0	0	0	0	0	0	0	0	0	0	0	0	0	0	0	0	0	0	0	0	0	0	0	0	0	1	7617	0	6428	0	0	0	0	1	0	0	0	0	0	0	0	0
FH488	HPV positive_ persistence	12	0	0	0	0	0	0	0	2	11	43	0	1	0	0	0	0	1	4	0	5	0	0	0	0	59	0	0	1	2	3	126	0	3	1	0	0	0	0	0	0	0	0	10	0	0	0	10
FH957	HPV positive_ persistence	0	0	0	0	2	0	0	0	0	2	0	0	0	0	0	0	0	0	0	0	0	0	0	0	0	0	0	0	0	0	0	11	2206	0	394	0	0	0	0	0	0	0	0	0	0	0	0	0
FH1010	HPV positive_ persistence	1	0	0	0	0	0	0	0	0	1	5	0	0	0	0	0	0	0	1	0	0	0	0	0	0	10	0	0	0	0	28	12524	0	30	4	0	0	0	0	0	0	0	0	0	0	0	0	0
FH1018	HPV positive_ persistence	7	1	0	0	0	0	0	0	0	4	9	0	1	0	0	0	0	0	1	0	0	0	0	0	0	21	0	0	0	1	0	0	0	0	0	0	0	0	0	0	0	0	0	1	0	0	1	4
FH93	HPV positive_ persistence	0	0	0	0	0	0	0	0	0	0	5	0	0	0	0	0	0	0	0	0	0	0	0	0	0	2	0	0	0	0	1	0	14420	0	0	0	0	0	0	0	0	0	0	0	0	0	0	0
FH254	HPV positive_ persistence	0	0	0	0	0	0	0	0	0	0	4	0	0	0	0	0	0	0	0	0	0	0	0	0	0	1	0	0	0	0	0	0	3	0	0	0	0	0	0	0	0	0	0	0	0	0	0	0
FH347	HPV positive_ persistence	0	0	0	0	0	0	0	0	0	0	0	0	0	0	0	0	0	0	0	0	0	0	0	0	0	0	0	0	0	0	0	0	7780	0	1635	0	0	0	111	6	0	0	0	0	0	0	0	0
FH412	HPV positive_ persistence	0	0	0	0	0	0	0	0	0	0	4	0	0	0	0	0	0	0	0	0	0	0	0	0	0	0	0	0	0	0	0	1	2147	0	1419	0	0	0	0	0	0	0	0	1	0	0	0	0
FH239	HPV positive_ persistence	0	0	0	0	0	0	0	0	0	1	10	0	0	0	0	0	0	0	0	0	1	0	0	0	0	10	0	0	0	0	0	5	0	0	0	0	0	0	0	0	0	0	0	1	0	0	0	1
[truncated: 200 more columns]

## Sheet: all_taxonomy
D)
OTU	FH201	FH605	FH979	FH981	FH540	FH709	FH99	FH455	FH571	FH109	FH115	FH161	FH282	FH240	FH241	FH305	FH415	FH51	FH527	FH536	FH643	FH72	FH80	FH842	FH875	FH91	FH1066	FH140	FH157	FH445	FH184	FH272	FH423	FH426	FH449	FH525	FH55	FH598	FH602	FH 333	FH 348	FH 406	FH 409	FH7	FH167	FH63	FH418	FH488	FH957
Bacteria;Firmicutes;Bacilli;Lactobacillales;Lactobacillaceae;Lactobacillus	84	15297	15348	33	9095	15398	2735	15364	15133	15359	1664	113	15366	15371	15353	102	12249	8	7334	15356	251	6869	15391	24	15384	15399	15295	9022	15329	15250	20	15327	12369	939	479	15396	847	635	6	15391	15391	15397	15375	15352	11042	11202	525	16	9198
Bacteria;Actinobacteria;Actinobacteria;Bifidobacteriales;Bifidobacteriaceae;Gardnerella	1	9	0	0	5792	0	0	0	0	0	1	4	5	1	0	31	1	1	2	1	1354	8346	0	3144	0	0	1	5389	0	77	1301	2	7	2290	61	2	12156	5233	15252	0	0	0	0	13	4232	1	7617	0	2206
Bacteria;Proteobacteria;Gammaproteobacteria;Enterobacteriales;Enterobacteriaceae;Escherichia/Shigella	49	1	4	139	0	1	0	1	3	0	2	4	0	0	0	553	0	15235	5	0	172	1	0	0	0	0	0	0	2	0	1	0	0	0	106	0	0	4	0	0	0	0	0	0	0	0	2	237	0
Bacteria;Actinobacteria;Actinobacteria;Bifidobacteriales;Bifidobacteriaceae;Bifidobacterium	0	1	0	8	1	0	2331	1	19	13	13194	2	0	0	3	4	2113	0	7577	0	3	0	0	2	0	0	1	2	2	7	0	0	352	0	18	0	5	0	0	0	0	0	0	0	0	0	1	126	11
Bacteria;Actinobacteria;Actinobacteria;Coriobacteriales;Coriobacteriaceae;Atopobium	0	2	0	0	33	0	5	0	0	0	0	0	3	0	0	0	2	0	3	0	1085	0	0	2604	0	0	0	632	0	1	756	3	8	2504	1	0	2245	7471	133	0	0	0	0	0	4	3697	6428	1	394
Bacteria;Bacteroidetes;Bacteroidia;Bacteroidales;Prevotellaceae;Prevotella	2151	0	0	10437	0	0	9439	0	0	6	1	14	3	0	0	887	8	130	7	0	441	3	2	6305	0	0	0	54	12	10	3508	17	28	3880	80	0	4	208	0	0	0	0	0	2	0	177	615	20	3004
Bacteria;Actinobacteria;Actinobacteria;Actinomycetales;Propionibacteriaceae;Propionibacterium	3804	18	12	48	0	0	3	0	8	2	16	1389	6	2	7	1649	0	1	1	14	3738	16	1	0	0	1	1	4	3	1	0	5	3	0	2242	0	6	0	4	3	0	1	3	3	0	0	0	59	0
Bacteria;Actinobacteria;Actinobacteria;Actinomycetales	265	4	8	31	0	0	0	0	1	1	4	10223	1	0	3	362	1	0	0	0	744	0	1	0	0	0	0	0	1	0	0	0	1	1	562	0	1	0	0	0	0	0	2	3	0	0	0	2	0
Bacteria;Proteobacteria;Alphaproteobacteria;Sphingomonadales;Sphingomonadaceae;Sphingomonas	80	0	0	1	0	0	0	0	0	0	0	0	0	0	0	0	0	0	0	2	31	0	0	0	0	0	0	0	2	0	0	0	0	0	0	0	0	0	0	0	0	0	0	0	0	0	22	3400	37
Bacteria;Actinobacteria;Actinobacteria;Actinomycetales;Brevibacteriaceae;Brevibacterium	0	0	2	68	1	0	0	0	1	1	11	1107	5	1	7	2524	10	0	0	0	1214	6	3	0	2	0	1	2	0	0	1	2	3	0	2031	1	1	0	0	0	0	0	0	2	0	0	0	2	0
Bacteria;Firmicutes;Bacilli;Lactobacillales;Streptococcaceae;Streptococcus	457	5	2	2653	0	0	1	0	0	0	4	309	0	0	1	3916	550	0	3	1	461	2	0	0	0	0	0	0	6	0	0	2	2060	1	256	1	0	0	3	1	0	0	0	16	0	0	2	7	4
Bacteria;Proteobacteria;Alphaproteobacteria;Rhodospirillales;Acetobacteraceae;Gluconacetobacter	0	0	0	0	0	0	0	0	0	0	0	0	0	0	0	0	0	0	0	0	0	0	0	0	0	0	0	0	0	0	0	0	0	0	0	0	0	0	0	0	0	0	0	0	0	0	14	3295	22
Bacteria;Cyanobacteria/Chloroplast;Chloroplast;Chloroplast;Chloroplast;Streptophyta	76	9	0	0	0	0	5	0	27	0	0	92	0	0	0	33	0	0	0	0	0	0	0	0	0	0	0	1	0	0	0	0	1	1	0	0	0	0	0	0	0	0	0	1	0	2	10	2145	12
Bacteria;Firmicutes;Bacilli;Lactobacillales;Aerococcaceae;Aerococcus	0	0	0	0	0	0	0	0	0	0	0	7	0	0	0	0	0	0	0	0	0	0	0	187	0	0	0	22	0	0	0	0	0	61	0	0	0	52	1	0	0	0	0	0	0	0	0	0	0
Bacteria;Fusobacteria;Fusobacteria;Fusobacteriales;Leptotrichiaceae;Sneathia	0	0	0	0	0	0	0	0	0	0	0	1	0	0	0	0	0	6	18	0	158	4	0	0	0	0	0	0	9	0	7654	0	0	854	0	0	2	0	0	0	0	0	0	0	0	0	0	0	0
Bacteria;Firmicutes;Negativicutes;Selenomonadales;Veillonellaceae;Megasphaera	0	0	0	0	0	0	0	0	0	0	0	0	5	0	0	1	0	0	1	0	414	2	0	2880	0	0	0	1	3	0	1473	2	6	1560	0	0	2	1236	0	0	0	0	0	0	0	0	0	0	0
Bacteria;Firmicutes;Bacilli;Lactobacillales;Lactobacillaceae;Pediococcus	0	0	0	0	0	0	0	0	0	0	0	0	0	0	0	0	3	0	0	0	0	0	0	0	0	0	0	0	0	0	0	0	0	0	0	0	0	0	0	0	0	0	0	0	0	0	10	3100	19
Bacteria;Proteobacteria;Gammaproteobacteria;Pseudomonadales;Pseudomonadaceae;Pseudomonas	353	6	1	41	0	0	0	0	3	0	0	518	1	1	3	840	3	1	1	5	1111	11	2	0	1	0	2	1	0	1	1	2	1	0	1036	0	1	0	0	0	0	0	1	0	0	0	4	472	9
Bacteria;Firmicutes;Bacilli;Lactobacillales;Enterococcaceae;Enterococcus	18	0	0	273	0	0	15	0	1	0	0	0	0	0	0	38	4	0	0	0	0	0	0	0	0	0	0	0	0	0	0	1	0	0	154	0	0	0	0	0	0	0	0	0	0	0	0	7	0
Bacteria;Tenericutes;Mollicutes;Mycoplasmatales;Mycoplasmataceae;Mycoplasma	0	0	0	1229	0	0	0	0	0	0	0	0	0	0	0	0	0	0	0	0	0	0	0	3	0	0	0	0	0	0	5	0	0	7	0	0	0	0	0	0	0	0	0	0	0	0	0	0	0
Bacteria;Firmicutes;Clostridia;Clostridiales;Lachnospiraceae	106	0	0	2	0	0	0	0	6	0	0	11	1	0	0	80	0	0	0	0	0	0	0	0	0	0	0	0	0	0	0	1	1	1461	106	0	0	0	0	0	0	0	0	0	0	0	0	1	0
Bacteria;Firmicutes;Clostridia;Clostridiales;Peptostreptococcaceae;Peptostreptococcus	52	0	0	0	0	0	315	0	0	0	0	0	0	0	0	0	0	0	0	0	0	0	0	0	0	0	0	0	0	0	0	0	0	1	0	0	0	0	0	0	0	0	0	0	0	0	0	0	80
Bacteria;Proteobacteria;Gammaproteobacteria;Pasteurellales;Pasteurellaceae;Haemophilus	295	0	0	34	0	0	215	0	0	0	0	22	0	0	0	1566	0	0	0	0	50	0	0	0	0	0	0	0	0	2	0	0	0	0	0	0	0	0	0	0	0	0	2	0	0	0	0	0	0
Bacteria;Actinobacteria;Actinobacteria;Bifidobacteriales;Bifidobacteriaceae;Alloscardovia	0	0	0	0	0	0	51	0	0	1	127	0	0	0	0	0	12	4	61	0	0	0	0	0	0	0	0	0	0	0	0	0	14	0	0	0	12	0	0	0	0	0	0	0	21	0	0	3	0
Bacteria;Proteobacteria;Alphaproteobacteria;Rhodospirillales;Acetobacteraceae;Gluconobacter	0	0	0	0	0	0	0	0	0	0	0	0	0	0	0	0	0	0	0	0	0	0	0	0	0	0	0	0	0	0	0	0	0	0	0	0	0	0	0	0	0	0	0	0	0	0	14	879	8
Bacteria;Firmicutes;Bacilli;Bacillales;Staphylococcaceae;Staphylococcus	326	2	3	25	0	0	0	12	1	1	2	342	0	0	1	408	32	0	0	0	367	2	0	0	0	0	0	0	0	0	0	4	0	0	1286	0	2	0	1	0	3	0	4	0	0	0	0	5	0
Bacteria;Firmicutes;Clostridia;Clostridiales;Ruminococcaceae;Saccharofermentans	0	0	0	0	0	0	0	0	0	0	0	0	1	0	0	0	0	0	0	0	0	0	0	0	0	0	0	13	0	0	163	0	0	308	0	0	0	0	0	0	0	0	0	0	0	0	0	0	0
Bacteria;Firmicutes;Clostridia;Clostridiales;Clostridiales_Incertae Sedis XI;Finegoldia	55	0	0	6	0	0	0	0	0	0	2	0	0	0	5	37	4	0	0	0	45	0	0	0	0	0	0	2	0	0	0	4	0	0	729	0	6	0	0	0	0	0	0	0	0	0	0	0	0
Bacteria;Actinobacteria;Actinobacteria;Actinomycetales;Actinomycetaceae;Mobiluncus	925	0	0	0	0	0	0	0	0	0	0	0	0	0	1	0	0	0	0	0	0	0	0	0	0	0	0	0	0	2	0	5	0	195	0	0	0	1	0	0	0	0	0	0	0	0	0	0	0
Bacteria;Actinobacteria;Actinobacteria;Coriobacteriales;Coriobacteriaceae	0	0	0	0	0	0	0	0	2	0	0	0	1	0	0	0	0	0	0	0	102	0	0	0	0	0	0	0	3	0	44	0	1	497	0	0	0	98	0	0	0	0	0	0	0	0	0	0	0
Bacteria;Actinobacteria;Actinobacteria;Actinomycetales;Corynebacteriaceae;Corynebacterium	614	3	2	0	0	0	2	0	0	0	2	173	0	6	2	225	0	0	0	0	1334	3	0	0	0	0	0	0	0	1	0	9	0	0	1905	0	4	0	0	0	0	0	4	0	0	0	0	43	0
Bacteria;Proteobacteria;Gammaproteobacteria;Xanthomonadales;Xanthomonadaceae;Stenotrophomonas	218	0	0	7	0	0	0	0	0	0	2	31	0	0	0	13	0	0	0	0	374	0	0	0	0	0	0	0	0	0	0	0	0	0	0	0	0	0	0	0	0	0	0	0	0	0	0	2	0
Bacteria;Bacteroidetes;Flavobacteria;Flavobacteriales;Flavobacteriaceae;Cloacibacterium	0	0	0	0	0	0	0	0	0	0	0	0	0	0	0	0	0	0	0	0	0	0	0	0	0	0	0	0	0	0	0	2	0	0	589	0	0	0	0	0	0	0	0	0	0	0	0	0	0
Bacteria;Proteobacteria;Gammaproteobacteria;Enterobacteriales;Enterobacteriaceae	0	0	1	3	0	0	0	0	0	0	0	1	0	0	0	1	0	3	0	1	0	0	0	0	0	0	0	0	0	0	2	0	0	0	0	0	0	0	0	0	0	0	0	0	0	0	1	739	8
Bacteria;Bacteroidetes;Bacteroidia;Bacteroidales;Bacteroidaceae;Bacteroides	0	0	0	0	0	0	0	0	21	0	0	0	0	0	0	1	0	0	0	1	0	0	0	0	0	0	0	0	0	0	0	2	0	2	707	0	2	0	0	0	0	0	0	0	0	0	0	0	0
Bacteria;Actinobacteria;Actinobacteria;Actinomycetales;Actinomycetaceae;Actinomyces	52	0	0	64	0	0	0	0	0	0	10	0	0	0	0	11	0	0	0	0	0	0	0	0	0	0	0	1	0	0	0	0	0	0	0	0	0	0	0	1	0	0	0	0	0	0	0	0	2
Bacteria;Proteobacteria;Alphaproteobacteria;Rhizobiales;Methylobacteriaceae;Methylobacterium	0	1	1	3	0	0	0	0	1	0	0	45	0	0	0	0	0	0	1	0	236	1	0	0	0	0	0	0	0	0	0	0	0	0	0	0	0	0	0	0	0	0	0	0	0	0	0	22	0
Bacteria;Proteobacteria;Gammaproteobacteria;Pseudomonadales;Moraxellaceae;Enhydrobacter	124	3	0	48	0	0	0	0	0	0	0	0	0	0	0	10	0	0	0	0	64	2	0	0	1	0	0	0	0	0	0	0	0	0	0	0	0	0	0	0	0	0	0	1	0	0	0	3	0
Bacteria;Firmicutes;Negativicutes;Selenomonadales;Veillonellaceae;Veillonella	1	0	0	0	0	0	0	0	0	0	0	0	0	0	0	183	1	0	0	0	0	0	0	0	0	0	0	2	0	0	0	1	0	0	508	0	0	0	0	0	0	0	0	0	0	0	24	0	141
Bacteria;Firmicutes;Negativicutes;Selenomonadales;Veillonellaceae;Dialister	590	0	0	1	0	0	170	0	0	0	146	0	0	0	0	0	2	0	56	0	0	0	0	33	0	0	0	7	0	5	296	0	10	204	0	0	3	28	0	0	0	0	0	0	0	8	33	0	23
Bacteria;Firmicutes;Clostridia;Clostridiales;Clostridiales_Incertae Sedis XI;Anaerococcus	301	0	0	0	0	0	0	1	0	3	2	0	0	2	0	380	1	1	0	0	0	0	0	6	1	0	1	7	1	1	6	0	0	0	53	0	2	2	0	0	0	0	0	0	0	0	0	0	0
Bacteria;Proteobacteria;Gammaproteobacteria;Gammaproteobacteria_incertae_sedis;Orbus;Orbus	0	0	0	0	0	0	0	0	0	0	0	0	0	0	0	0	0	0	0	0	0	0	0	0	0	0	0	0	0	0	0	0	0	0	0	0	0	0	0	0	0	0	0	0	0	0	1	133	0
Bacteria;Firmicutes;Clostridia;Clostridiales;Ruminococcaceae;Ruminococcus	0	0	0	0	0	0	0	2	5	0	0	0	0	0	0	0	0	0	0	0	0	0	0	0	0	0	0	0	0	0	0	0	0	0	279	0	3	0	0	0	0	0	0	0	0	0	0	0	0
Bacteria;Proteobacteria;Betaproteobacteria;Neisseriales;Neisseriaceae	309	0	0	0	0	0	0	0	1	0	0	195	0	0	0	51	0	0	0	0	0	0	0	0	0	0	0	1	2	0	0	0	0	0	52	0	0	0	0	0	0	0	1	0	0	0	0	0	0
Bacteria;Firmicutes;Clostridia;Clostridiales;Clostridiales_Incertae Sedis XI;Peptoniphilus	261	0	0	0	0	0	0	0	0	0	0	1	0	0	0	0	0	4	0	0	182	0	0	8	0	0	0	11	0	0	17	2	2	23	0	0	1	0	0	0	0	0	0	0	0	0	0	0	0
Bacteria;Firmicutes;Bacilli;Bacillales;Bacillaceae 1;Bacillus	327	0	0	8	0	0	0	0	0	0	0	93	0	0	0	144	0	0	0	0	102	0	0	0	0	0	0	0	0	0	0	0	0	0	184	0	3	0	0	2	0	0	0	0	0	0	0	6	0
Bacteria;Tenericutes;Mollicutes;Mycoplasmatales;Mycoplasmataceae;Ureaplasma	0	2	0	125	0	0	0	0	0	9	0	0	0	12	0	0	0	0	0	0	0	7	0	2	0	0	0	10	1	1	2	0	231	0	0	0	0	30	0	0	0	0	0	0	0	0	0	0	4
Bacteria;Proteobacteria;Alphaproteobacteria;Rhodospirillales;Acetobacteraceae;Acetobacter	0	0	0	0	0	0	0	0	0	0	0	0	0	0	0	0	0	0	0	0	0	0	0	0	0	0	0	0	0	0	0	0	0	0	0	0	0	0	0	0	0	0	0	0	0	0	2	90	2
Bacteria;Firmicutes;Clostridia;Clostridiales	744	0	0	0	0	0	0	0	4	0	0	16	0	0	0	0	0	0	0	0	0	0	0	0	0	0	2	4	0	2	1	0	0	0	48	0	0	1	0	0	0	0	0	0	0	0	0	1	0
Bacteria;Proteobacteria;Betaproteobacteria;Burkholderiales;Burkholderiales_incertae_sedis;Aquabacterium	0	0	0	0	0	0	0	0	0	0	0	13	0	0	0	0	0	0	0	0	0	0	0	0	0	0	0	0	0	0	0	0	0	0	189	0	0	0	0	0	0	0	0	0	0	0	0	0	0
Bacteria;Firmicutes;Clostridia;Clostridiales;Ruminococcaceae	0	0	0	4	0	0	0	0	10	0	0	26	0	0	0	0	0	0	0	0	0	0	0	0	0	0	0	0	0	0	0	0	0	1	220	0	0	0	0	0	0	0	0	0	0	0	0	0	0
Bacteria;Firmicutes;Bacilli;Bacillales	0	0	0	0	0	0	0	0	0	0	0	0	0	0	0	25	0	0	0	0	0	0	0	0	0	0	0	0	0	0	0	0	0	0	184	0	0	0	0	0	0	0	0	0	0	0	0	0	0
Bacteria;Proteobacteria;Alphaproteobacteria	34	0	0	0	0	0	0	0	0	0	0	0	0	0	0	0	0	0	0	0	115	0	0	0	0	0	0	0	0	0	0	0	0	0	8	0	0	0	0	0	0	0	0	0	0	0	0	8	0
Bacteria;Proteobacteria;Gammaproteobacteria;Pseudomonadales;Moraxellaceae;Acinetobacter	166	5	3	7	0	0	0	0	0	0	0	75	0	0	3	162	1	0	0	6	102	2	0	0	0	0	0	2	0	0	0	0	0	0	2	0	0	0	0	0	0	2	0	0	0	0	0	44	0
Bacteria;Bacteroidetes;Sphingobacteria;Sphingobacteriales;Chitinophagaceae	161	0	0	4	0	0	0	0	0	0	0	0	0	0	0	0	0	0	0	1	71	0	0	0	0	0	0	0	0	0	0	0	0	0	8	0	0	0	0	0	0	0	0	0	0	0	0	0	0
Bacteria;Actinobacteria;Actinobacteria;Actinomycetales;Micrococcaceae;Micrococcus	108	3	0	2	0	0	0	0	5	0	1	90	0	0	0	0	0	0	0	0	79	0	0	0	0	0	0	0	0	3	0	0	0	0	18	0	1	0	0	0	1	0	0	0	0	0	0	4	0
Bacteria;Actinobacteria;Actinobacteria;Actinomycetales;Nocardiaceae;Gordonia	0	0	0	0	0	0	0	0	0	0	0	0	0	0	0	0	0	0	0	0	109	1	0	0	0	0	0	0	0	0	0	0	0	0	0	0	0	0	0	0	0	0	0	0	0	0	0	0	0
Bacteria;Proteobacteria;Gammaproteobacteria	0	0	0	0	0	0	4	0	0	0	0	0	0	0	0	0	0	0	0	0	0	0	0	0	0	0	0	0	0	0	0	0	0	0	0	0	0	0	0	0	3	0	0	0	0	0	4	96	0
Bacteria;Proteobacteria;Alphaproteobacteria;Caulobacterales;Caulobacteraceae;Brevundimonas	39	0	0	0	0	0	1	0	0	0	0	0	0	0	0	32	0	0	0	0	63	1	0	0	0	0	0	2	0	0	0	0	0	0	9	0	0	0	0	0	0	0	0	0	0	0	0	4	0
Bacteria;Actinobacteria;Actinobacteria;Actinomycetales;Microbacteriaceae	7	0	1	1	0	0	0	0	0	0	0	0	0	0	0	0	0	0	0	0	0	0	0	0	0	0	0	0	0	0	0	0	0	0	190	0	0	0	0	0	0	0	0	0	0	0	0	0	0
Bacteria;Firmicutes;Bacilli;Lactobacillales;Aerococcaceae;Globicatella	0	0	0	0	0	0	0	0	0	0	0	0	0	0	0	0	0	0	0	0	0	0	0	0	0	0	0	0	0	0	0	0	0	0	0	0	0	0	0	0	0	0	0	0	0	0	0	0	0
Bacteria;Firmicutes;Clostridia;Clostridiales;Clostridiales_Incertae Sedis XI	105	0	0	0	0	0	0	0	0	0	0	0	0	0	0	0	0	0	0	0	0	0	0	0	0	0	0	0	0	2	0	0	0	0	0	0	0	0	0	0	0	0	0	0	0	0	0	0	0
Bacteria;Proteobacteria;Betaproteobacteria	5	0	0	0	0	0	0	0	0	0	0	33	0	0	0	5	0	0	0	0	81	0	0	0	0	0	0	0	0	0	0	0	0	0	6	0	1	0	0	0	0	0	0	0	0	0	0	0	0
Bacteria;TM7;TM7_genera_incertae_sedis;TM7_genera_incertae_sedis;TM7_genera_incertae_sedis;TM7_genera_incertae_sedis	69	0	0	3	0	0	0	0	0	0	0	32	1	0	0	21	0	0	0	0	0	0	0	0	0	0	0	0	0	0	33	0	2	74	8	0	0	0	0	0	0	0	0	0	0	0	0	0	0
Bacteria;Bacteroidetes;Sphingobacteria;Sphingobacteriales;Sphingobacteriaceae	0	0	0	0	0	0	0	0	0	0	0	0	0	0	0	0	0	0	0	0	0	0	0	0	0	0	0	0	0	0	0	0	0	0	0	0	0	0	0	0	0	0	1	0	0	0	0	1	0
Bacteria;Proteobacteria;Alphaproteobacteria;Rhizobiales;Brucellaceae;Ochrobactrum	0	0	0	0	0	0	0	0	0	0	0	0	1	0	0	0	0	0	0	2	54	0	0	0	0	0	0	0	0	0	0	0	0	0	24	0	0	0	0	0	0	0	2	0	0	0	0	4	0
Bacteria;Proteobacteria;Alphaproteobacteria;Rhodobacterales;Rhodobacteraceae;Paracoccus	60	2	1	0	0	0	0	0	0	1	0	21	0	0	0	0	0	0	0	0	148	0	0	0	0	0	0	0	0	0	0	0	0	0	0	0	0	0	0	0	0	0	0	0	0	0	0	0	0
Bacteria;Proteobacteria;Gammaproteobacteria;Pseudomonadales;Moraxellaceae	0	0	1	0	0	0	0	0	0	0	0	0	0	0	0	0	0	0	0	0	79	0	0	0	0	0	0	3	0	0	0	0	0	0	24	0	0	0	0	0	0	0	0	0	0	0	0	0	0
Bacteria;Proteobacteria;Gammaproteobacteria;Xanthomonadales;Xanthomonadaceae;Lysobacter	0	0	0	0	0	0	0	0	0	0	0	0	0	0	0	34	0	0	0	0	81	0	0	0	0	0	0	0	0	0	0	0	0	0	0	0	0	0	0	0	0	0	0	0	0	0	0	0	0
Bacteria;Firmicutes;Clostridia;Clostridiales;Lachnospiraceae;Howardella	0	0	0	0	0	0	2	0	0	0	92	0	0	0	0	0	3	1	61	0	0	0	0	0	0	0	0	0	0	0	0	0	0	0	0	0	0	0	0	0	0	0	0	0	0	0	0	0	0
Bacteria;Actinobacteria;Actinobacteria;Actinomycetales;Nocardiaceae;Rhodococcus	0	0	1	0	0	0	0	0	0	0	1	11	0	0	0	0	0	0	0	1	61	0	0	0	0	0	0	0	0	0	0	0	0	0	0	0	0	0	0	0	0	0	0	0	0	0	0	0	0
Bacteria;Firmicutes;Bacilli;Bacillales;Bacillales_Incertae Sedis XI;Gemella	17	0	0	0	0	0	0	0	0	0	0	0	0	0	0	97	0	0	0	0	0	0	0	0	0	0	0	1	0	0	0	0	0	1	0	0	0	2	0	0	0	0	0	0	0	0	0	0	1
Bacteria;Bacteroidetes;Bacteroidia;Bacteroidales	121	2	0	0	0	0	14	0	0	0	0	0	0	0	0	38	0	0	0	0	0	0	0	0	0	0	0	0	0	3	0	0	0	0	0	0	0	0	0	0	0	0	0	0	0	0	0	0	0
Bacteria;Actinobacteria;Actinobacteria;Actinomycetales;Micrococcaceae;Kocuria	220	0	0	0	0	0	0	0	0	0	0	7	0	0	0	12	0	0	0	0	0	0	0	0	0	0	0	0	0	0	0	0	0	0	3	0	0	0	0	0	0	0	0	0	0	0	0	1	0
Bacteria;Proteobacteria;Deltaproteobacteria;Myxococcales;Cystobacteraceae	0	0	0	0	0	0	0	0	0	0	0	0	0	0	0	0	0	0	0	0	69	0	0	0	0	0	0	0	0	0	0	0	0	0	0	0	0	0	0	0	0	0	0	0	0	0	0	0	0
Bacteria;Proteobacteria	30	0	0	0	0	0	0	0	0	0	0	32	0	0	0	3	0	0	0	0	67	0	0	0	0	0	0	0	0	0	0	1	0	1	0	0	0	0	0	0	0	0	0	0	0	0	0	1	0
Bacteria;Proteobacteria;Gammaproteobacteria;Enterobacteriales;Enterobacteriaceae;Providencia	0	0	0	0	0	0	0	0	0	0	0	0	0	0	0	0	0	0	0	0	0	0	0	0	0	0	0	0	0	0	0	0	0	0	0	0	0	0	0	0	0	0	0	0	0	0	0	56	0
Bacteria;Bacteroidetes;Bacteroidia;Bacteroidales;Prevotellaceae	0	0	0	0	0	0	0	0	0	0	0	0	0	0	0	0	0	0	0	0	0	0	0	0	0	0	0	0	0	0	0	0	0	33	101	0	0	0	0	0	0	0	0	0	0	0	0	0	0
Bacteria;Proteobacteria;Betaproteobacteria;Neisseriales;Neisseriaceae;Neisseria	64	1	3	27	0	0	0	0	0	0	0	7	0	0	0	0	0	0	0	0	0	0	0	0	0	0	0	0	0	0	0	0	0	0	35	0	0	0	0	0	0	0	1	0	0	0	0	0	0
Bacteria;Acidobacteria;Acidobacteria_Gp2;Gp2;Gp2;Gp2	58	0	0	0	0	0	0	0	0	0	0	0	0	0	0	0	0	0	0	0	0	1	0	0	0	0	0	0	0	1	0	0	0	0	0	0	0	0	0	0	0	0	0	0	0	0	0	12	0
Bacteria;Firmicutes;Bacilli;Bacillales;Listeriaceae;Brochothrix	0	0	0	0	0	0	0	0	0	0	0	0	0	0	0	0	0	0	0	0	0	0	0	0	0	0	0	0	0	0	0	0	0	0	56	0	0	0	0	0	0	0	0	0	0	0	0	0	0
Bacteria;Actinobacteria;Actinobacteria;Actinomycetales;Microbacteriaceae;Microbacterium	33	0	0	3	0	0	0	0	0	0	0	0	0	0	0	0	0	0	0	0	0	0	0	0	0	0	0	0	0	0	0	0	0	0	116	0	0	0	0	0	0	0	0	0	0	0	0	0	0
Bacteria;Proteobacteria;Alphaproteobacteria;Rhodobacterales;Rhodobacteraceae	0	0	0	0	0	0	0	0	0	0	0	0	0	0	0	0	0	0	0	0	0	0	0	0	0	0	0	0	0	0	0	0	0	0	76	0	0	0	0	0	0	0	0	0	0	0	0	0	0
Bacteria;Firmicutes;Clostridia;Clostridiales;Clostridiales_Incertae Sedis XI;Parvimonas	24	0	0	0	0	0	0	0	0	0	0	0	0	0	0	0	0	0	0	0	0	0	0	0	0	0	0	0	0	0	0	0	0	43	0	0	0	0	0	0	0	0	0	0	0	0	0	0	0
Bacteria;Bacteroidetes;Flavobacteria;Flavobacteriales;Flavobacteriaceae;Flavobacterium	28	0	0	0	0	0	0	0	0	0	0	0	0	0	0	17	0	0	0	0	0	0	0	0	0	0	0	0	0	0	0	0	0	0	61	0	0	0	0	0	0	0	0	0	0	0	0	1	0
Bacteria;Proteobacteria;Betaproteobacteria;Burkholderiales;Oxalobacteraceae;Janthinobacterium	0	0	2	0	0	0	0	0	0	0	0	18	0	0	0	22	0	0	0	0	30	0	0	0	0	0	0	0	0	0	0	0	0	0	0	0	0	0	0	0	0	0	0	0	0	0	0	15	0
Bacteria;Proteobacteria;Gammaproteobacteria;Oceanospirillales;Halomonadaceae;Halomonas	68	0	0	0	0	0	0	0	0	0	0	0	0	1	0	44	0	0	0	0	0	1	0	0	0	0	0	0	0	0	0	0	0	0	0	0	0	0	0	0	0	0	0	0	0	0	0	0	0
Bacteria;Proteobacteria;Gammaproteobacteria;Pseudomonadales;Moraxellaceae;Alkanindiges	58	0	0	0	0	0	0	0	0	0	0	0	0	0	0	0	0	0	0	0	0	0	0	0	0	0	0	0	0	0	0	0	0	0	0	0	0	0	0	0	0	0	0	0	0	0	0	0	0
Bacteria;Bacteroidetes;Sphingobacteria;Sphingobacteriales;Sphingobacteriaceae;Sphingobacterium	0	0	0	0	0	0	0	0	0	0	0	0	0	0	0	71	0	0	0	0	0	0	0	0	0	0	0	0	0	0	0	0	0	0	0	0	0	0	0	0	0	0	0	0	0	0	0	0	0
Bacteria;Firmicutes;Bacilli;Lactobacillales;Leuconostocaceae;Oenococcus	0	0	0	0	0	0	0	0	0	0	0	0	0	0	0	0	0	0	0	0	0	0	0	0	0	0	0	0	0	0	0	0	0	0	0	0	0	0	0	0	0	0	0	0	0	0	0	24	0
Bacteria	69	0	0	0	230	0	3	0	5	0	1	3	0	1	0	80	15	0	4	0	50	82	0	0	0	0	0	91	0	12	10	0	11	56	10	0	23	24	0	0	0	0	0	0	49	0	3	1	57
Bacteria;Proteobacteria;Alphaproteobacteria;Rhizobiales;Hyphomicrobiaceae;Gemmiger	0	0	0	0	0	0	0	1	4	0	0	0	0	0	0	0	0	0	0	0	0	0	0	0	0	0	0	0	0	0	0	0	0	0	48	0	0	0	0	0	0	0	0	0	0	0	0	0	0
Bacteria;Bacteroidetes;Flavobacteria;Flavobacteriales;Flavobacteriaceae	0	0	0	0	0	0	0	0	0	0	0	0	0	0	0	0	0	0	0	0	0	0	0	0	0	0	0	0	0	0	0	0	0	0	0	0	0	0	0	0	0	0	0	0	0	0	0	0	0
Bacteria;Actinobacteria;Actinobacteria;Actinomycetales;Nocardioidaceae;Nocardioides	0	0	3	0	0	0	0	0	0	0	0	0	0	0	0	0	0	0	0	0	0	4	0	0	0	0	0	0	0	0	0	0	0	0	0	0	0	0	0	0	0	0	0	0	0	0	0	0	0
Bacteria;Bacteroidetes;Bacteroidia;Bacteroidales;Porphyromonadaceae;Porphyromonas	57	0	0	0	0	0	0	0	1	0	0	0	0	0	0	1	0	0	0	0	0	0	0	0	0	0	0	1	0	0	0	0	0	22	0	0	0	0	0	0	1	0	0	2	0	0	0	0	0
Bacteria;Actinobacteria;Actinobacteria;Actinomycetales;Actinomycetaceae;Actinobaculum	46	0	0	0	0	0	0	0	0	0	0	0	0	0	0	67	0	0	0	0	0	0	0	0	0	0	0	0	0	0	0	0	0	0	0	0	0	0	0	0	0	0	0	0	0	0	0	0	0
Bacteria;Proteobacteria;Deltaproteobacteria;Myxococcales;Polyangiaceae	46	0	0	0	0	0	0	0	0	0	0	0	0	0	0	0	0	0	0	0	0	0	0	0	0	0	0	0	0	0	0	0	0	0	0	0	0	0	0	0	0	0	0	0	0	0	0	0	0
Bacteria;Proteobacteria;Betaproteobacteria;Burkholderiales;Comamonadaceae;Polaromonas	17	2	0	0	0	0	1	0	0	0	1	7	0	0	0	87	0	0	1	0	0	0	0	0	0	0	0	0	0	0	0	0	0	0	29	0	0	0	0	0	0	0	0	0	0	0	0	5	1
Bacteria;Firmicutes;Clostridia;Clostridiales;Lachnospiraceae;Lachnospiracea_incertae_sedis	0	1	0	0	0	0	0	0	7	0	0	0	0	0	0	0	0	0	0	0	33	0	0	0	0	0	0	0	0	0	0	0	0	0	2	0	0	0	0	0	0	0	0	0	0	0	0	0	0
Bacteria;Fusobacteria;Fusobacteria;Fusobacteriales;Fusobacteriaceae;Fusobacterium	124	0	0	0	0	0	0	0	0	0	0	0	0	0	0	83	0	1	0	0	0	0	0	0	0	0	0	0	0	0	0	0	0	2	0	0	0	0	0	0	0	0	0	0	0	0	0	0	0
Bacteria;Proteobacteria;Gammaproteobacteria;Aeromonadales;Aeromonadaceae;Aeromonas	0	0	0	0	0	0	0	0	0	0	0	0	0	0	0	0	0	0	0	0	34	0	0	0	0	0	0	0	0	0	0	0	0	0	0	0	0	0	0	0	0	0	0	0	0	0	0	0	0
Bacteria;Firmicutes;Negativicutes;Selenomonadales;Veillonellaceae;Anaeroglobus	0	0	0	0	0	0	0	0	0	0	0	45	0	0	0	0	0	0	0	0	0	0	0	0	0	0	0	0	0	0	0	0	0	0	0	0	0	0	0	0	0	0	0	0	0	0	0	0	0
Bacteria;Firmicutes;Bacilli;Bacillales;Paenibacillaceae 1;Paenibacillus	66	0	0	0	0	0	0	0	0	0	0	0	0	0	0	0	0	0	0	0	29	0	0	0	0	0	0	0	0	0	0	0	0	0	28	0	0	0	0	0	0	0	0	0	0	0	0	11	0
Bacteria;Firmicutes;Bacilli;Bacillales;Paenibacillaceae 1	51	0	0	0	0	0	0	0	0	0	0	0	0	0	0	0	0	0	0	0	0	0	0	0	0	0	0	0	0	0	0	0	0	0	0	0	0	0	0	0	0	0	0	0	0	0	0	0	0
Bacteria;Firmicutes;Clostridia	66	0	0	0	0	0	0	0	1	0	0	0	0	0	0	0	0	0	0	0	0	0	0	0	0	0	0	0	0	0	0	0	0	0	0	0	0	0	0	0	0	0	0	0	0	0	0	0	0
Bacteria;Proteobacteria;Deltaproteobacteria;Bdellovibrionales;Bdellovibrionaceae;Vampirovibrio	48	0	0	0	0	0	0	0	0	0	0	0	0	0	0	0	0	0	0	0	0	0	0	0	0	0	0	0	0	0	0	0	0	0	0	0	0	0	0	0	0	0	0	0	0	0	0	7	0
Bacteria;Firmicutes;Erysipelotrichia;Erysipelotrichales;Erysipelotrichaceae;Clostridium XVIII	0	0	0	0	0	0	0	0	0	0	0	4	0	0	0	0	0	0	0	0	0	0	0	0	0	0	0	0	0	0	0	0	0	0	44	0	0	1	0	0	0	0	0	0	0	0	0	0	0
Bacteria;Gemmatimonadetes;Gemmatimonadetes;Gemmatimonadales;Gemmatimonadaceae;Gemmatimonas	0	0	0	0	0	0	0	0	0	0	0	0	0	0	0	0	0	0	0	0	0	0	0	0	0	0	0	0	0	0	0	0	0	0	39	0	0	0	0	0	0	0	0	0	0	0	0	0	0
Bacteria;Deinococcus-Thermus;Deinococci;Thermales;Thermaceae;Thermus	0	0	0	0	0	0	0	0	0	0	0	0	0	0	0	6	0	0	0	0	0	0	0	0	0	0	0	0	0	0	0	0	0	0	30	0	0	0	0	0	0	0	0	0	0	0	0	0	0
Bacteria;Proteobacteria;Gammaproteobacteria;Enterobacteriales;Enterobacteriaceae;Serratia	0	0	0	2	0	0	0	0	0	0	0	0	0	0	0	0	0	0	0	0	0	0	0	0	0	0	0	0	0	0	0	0	0	0	0	0	0	0	0	0	0	0	0	0	0	0	1	84	0
Bacteria;Actinobacteria;Actinobacteria;Actinomycetales;Actinomycetaceae;Varibaculum	92	0	0	0	0	0	0	0	0	0	0	0	0	0	0	0	0	0	0	0	0	0	0	0	0	0	0	0	0	0	0	0	0	0	0	0	0	0	0	0	0	0	0	0	0	0	0	0	0
Bacteria;Proteobacteria;Betaproteobacteria;Burkholderiales	43	0	0	0	0	0	0	0	0	0	0	0	0	0	0	46	0	0	0	0	0	0	0	0	0	0	0	0	0	0	0	0	0	0	22	0	0	0	0	0	0	0	0	0	0	0	0	0	0
Bacteria;Firmicutes;Bacilli;Lactobacillales;Carnobacteriaceae;Granulicatella	35	0	0	0	0	0	0	0	0	0	0	0	0	0	0	0	0	0	0	0	0	0	0	0	0	0	0	0	0	0	0	0	0	0	0	0	0	0	0	0	0	0	0	0	0	0	0	0	0
Bacteria;Spirochaetes;Spirochaetes;Spirochaetales;Spirochaetaceae;Spirochaeta	0	0	0	0	0	0	0	0	0	0	0	0	0	0	0	0	0	0	0	0	0	0	0	0	0	0	0	0	0	0	0	0	0	0	35	0	0	0	0	0	0	0	0	0	0	0	0	0	0
Bacteria;Proteobacteria;Gammaproteobacteria;Pseudomonadales;Moraxellaceae;Psychrobacter	0	0	0	0	0	0	0	0	0	0	0	0	0	0	0	55	0	0	0	0	0	0	0	0	0	0	0	0	0	0	0	0	0	0	0	0	0	0	0	0	0	0	0	0	0	0	0	0	0
Bacteria;Proteobacteria;Deltaproteobacteria	0	0	0	1	0	0	0	0	0	0	0	0	0	0	0	10	0	0	0	0	0	0	0	0	0	0	0	0	0	0	0	0	0	0	37	0	0	0	0	0	0	0	0	0	0	0	0	0	0
Bacteria;Proteobacteria;Alphaproteobacteria;Sphingomonadales	39	0	0	0	0	0	0	0	0	0	0	24	0	0	0	0	0	0	0	0	0	0	0	0	0	0	0	0	0	2	0	0	0	0	0	0	0	0	0	0	0	0	0	0	0	0	0	0	0
Bacteria;Actinobacteria;Actinobacteria;Coriobacteriales;Coriobacteriaceae;Collinsella	0	0	0	0	0	0	0	0	25	0	0	0	0	0	0	0	0	0	0	0	0	0	0	0	0	0	0	0	0	0	0	0	0	0	0	0	0	0	0	0	0	0	0	0	0	0	0	0	0
Bacteria;Firmicutes;Bacilli;Bacillales;Paenibacillaceae 1;Cohnella	0	0	0	0	0	0	0	0	0	0	0	0	0	0	0	0	0	0	0	0	0	0	0	0	0	0	0	0	0	0	0	0	0	0	23	0	0	0	0	0	0	0	0	0	0	0	0	0	0
Bacteria;Bacteroidetes;Sphingobacteria;Sphingobacteriales;Cytophagaceae;Emticicia	0	0	0	0	0	0	0	0	0	0	0	40	0	0	0	0	0	0	0	0	0	0	0	0	0	0	0	0	0	0	0	0	0	0	0	0	0	0	0	0	0	0	0	0	0	0	0	0	0
Bacteria;Bacteroidetes;Flavobacteria;Flavobacteriales;Flavobacteriaceae;Chryseobacterium	0	0	0	0	0	0	0	0	0	0	0	0	0	0	0	0	0	0	0	0	0	0	0	0	0	0	0	0	0	0	0	0	0	0	37	0	0	0	0	0	0	0	0	0	0	0	0	0	0
Bacteria;Bacteroidetes;Flavobacteria;Flavobacteriales;Cryomorphaceae;Fluviicola	0	0	0	0	0	0	0	0	0	0	0	0	0	0	0	0	0	0	0	0	0	0	0	0	0	0	0	0	0	0	0	0	0	0	29	0	0	0	0	0	0	0	0	0	0	0	0	0	0
Bacteria;Firmicutes;Bacilli;Lactobacillales;Carnobacteriaceae;Dolosigranulum	36	0	0	0	0	0	0	0	0	0	0	0	0	0	0	0	0	0	0	0	0	0	0	0	0	0	0	0	0	0	0	0	0	0	0	0	0	0	0	0	0	0	0	0	0	0	0	0	0
Bacteria;Proteobacteria;Alphaproteobacteria;Rhodobacterales;Rhodobacteraceae;Rubellimicrobium	0	0	0	0	0	0	0	0	0	0	0	15	0	0	0	0	0	0	0	0	0	0	0	0	0	0	0	0	17	0	0	0	0	0	0	0	0	0	0	0	0	0	0	0	0	0	0	0	0
Bacteria;Firmicutes;Bacilli;Lactobacillales;Streptococcaceae;Lactococcus	0	0	0	31	0	0	0	0	0	0	0	0	0	0	0	0	0	0	0	0	0	0	0	0	0	0	0	0	0	0	0	0	0	0	0	0	0	0	0	0	0	0	0	0	0	0	0	0	0
Bacteria;Proteobacteria;Alphaproteobacteria;Rhizobiales;Bradyrhizobiaceae;Bradyrhizobium	33	0	0	0	0	0	1	0	0	0	0	0	0	0	0	0	0	0	0	2	0	0	0	0	0	0	0	0	1	0	0	0	0	0	0	0	0	0	0	0	0	0	0	0	0	0	0	4	0
Bacteria;Firmicutes;Bacilli;Lactobacillales	0	16	1	0	248	0	63	8	36	2	102	0	0	2	7	0	284	0	224	2	0	26	0	0	0	0	11	104	2	15	2	4	274	95	0	0	47	110	0	2	0	0	0	3	52	183	46	0	149
Bacteria;Proteobacteria;Betaproteobacteria;Methylophilales;Methylophilaceae;Methylophilus	0	0	0	0	0	0	0	0	0	0	0	5	0	0	0	34	0	0	0	0	0	0	0	0	0	0	0	0	0	0	0	0	0	0	0	0	0	0	0	0	0	0	0	0	0	0	0	0	0
Bacteria;Chloroflexi;Thermomicrobia;Sphaerobacterales;Sphaerobacteraceae;Sphaerobacter	29	0	0	0	0	0	0	0	0	0	0	0	0	0	0	0	0	0	0	0	0	0	0	0	0	0	0	0	0	0	0	0	0	0	0	0	0	0	0	0	0	0	0	0	0	0	0	0	0
Bacteria;Actinobacteria;Actinobacteria	0	0	0	0	0	0	0	0	0	0	0	0	0	0	0	0	2	0	0	0	0	0	0	1	0	0	0	1	0	0	0	0	0	1	0	0	4	7	0	0	0	0	0	0	0	0	1	0	0
Bacteria;Proteobacteria;Betaproteobacteria;Neisseriales;Neisseriaceae;Deefgea	0	0	0	0	0	0	0	0	0	0	0	0	0	0	0	28	0	0	0	0	0	0	0	0	0	0	0	0	0	0	0	0	0	0	0	0	0	0	0	0	0	0	0	0	0	0	0	0	0
Bacteria;Firmicutes;Clostridia;Clostridiales;Clostridiaceae 1;Clostridium sensu stricto	27	0	0	0	0	0	0	2	0	0	0	0	0	0	0	29	0	0	0	0	0	0	0	0	0	0	0	0	0	0	0	0	0	0	0	0	0	0	0	0	0	0	0	0	0	0	0	12	0
Bacteria;Proteobacteria;Gammaproteobacteria;Legionellales;Legionellaceae;Legionella	0	0	0	6	0	0	0	0	0	0	0	18	0	0	0	18	0	0	0	0	0	0	0	0	0	0	0	0	0	0	0	0	0	0	1	0	0	0	0	0	0	0	0	0	0	0	0	0	0
Bacteria;Firmicutes;Negativicutes;Selenomonadales;Veillonellaceae	0	0	0	0	0	0	0	0	0	0	0	0	0	0	0	0	0	0	2	0	0	0	0	201	0	0	0	0	0	0	95	0	0	116	0	0	0	246	0	0	0	0	0	0	0	0	0	0	0
Bacteria;Deinococcus-Thermus;Deinococci;Deinococcales;Deinococcaceae;Deinococcus	40	0	0	0	0	0	0	0	0	0	0	0	0	0	0	0	0	0	0	0	0	0	0	0	0	0	0	0	0	0	0	0	0	0	0	0	0	0	0	0	0	0	0	0	0	0	0	0	0
Bacteria;Firmicutes;Bacilli;Lactobacillales;Carnobacteriaceae;Desemzia	0	0	0	0	0	0	0	0	0	0	0	0	0	0	0	0	0	0	0	0	0	0	0	0	0	0	0	0	0	0	0	0	0	0	6	0	0	0	0	0	0	0	0	0	0	0	0	17	0
Bacteria;Proteobacteria;Alphaproteobacteria;Rhodospirillales;Rhodospirillaceae	24	0	0	0	0	0	0	0	0	0	0	0	0	0	0	0	0	0	0	0	0	0	0	0	0	0	0	0	0	0	0	0	0	0	0	0	0	0	0	0	0	0	0	0	0	0	0	0	0
Bacteria;Actinobacteria;Actinobacteria;Actinomycetales;Micrococcaceae;Rothia	73	0	0	0	0	0	0	0	0	0	0	0	0	0	0	0	0	0	0	0	0	1	0	0	0	0	0	0	0	0	0	0	0	0	0	0	0	0	0	0	0	0	0	0	0	0	0	0	0
Bacteria;Actinobacteria;Actinobacteria;Actinomycetales;Propionibacteriaceae;Friedmanniella	0	0	0	0	0	0	0	0	0	0	0	24	0	0	0	19	0	0	0	0	0	0	0	0	0	0	0	0	0	0	0	0	0	0	0	0	0	0	0	0	0	0	0	0	0	0	0	0	0
Bacteria;Firmicutes;Clostridia;Clostridiales;Ruminococcaceae;Faecalibacterium	0	0	0	16	0	0	0	5	11	0	0	0	0	0	0	0	0	0	0	0	0	0	0	0	0	0	0	0	0	0	0	0	0	0	18	0	4	0	0	0	0	0	0	0	0	0	0	0	0
Bacteria;Proteobacteria;Gammaproteobacteria;Xanthomonadales;Xanthomonadaceae	0	0	0	0	0	0	0	0	0	0	0	0	0	0	0	0	0	0	0	0	0	0	0	0	0	0	0	0	0	0	0	0	0	0	0	0	0	0	0	0	0	0	0	0	0	0	0	13	0
Bacteria;Bacteroidetes;Flavobacteria;Flavobacteriales;Flavobacteriaceae;Wautersiella	0	0	0	0	0	0	0	0	0	0	0	15	0	0	0	0	0	0	0	0	0	0	0	0	0	0	0	0	0	0	0	0	0	0	0	0	0	0	0	0	0	0	0	0	0	0	0	0	0
Bacteria;Actinobacteria;Actinobacteria;Actinomycetales;Propionibacteriaceae	0	0	0	0	0	0	0	0	0	0	0	0	0	0	0	0	0	0	0	0	0	0	0	0	0	0	0	0	0	0	0	1	0	0	30	0	0	0	0	0	0	0	0	0	0	0	0	0	0
Bacteria;Actinobacteria;Actinobacteria;Actinomycetales;Cellulomonadaceae;Oerskovia	0	0	0	0	0	0	0	0	0	0	0	0	0	0	0	10	0	0	0	0	0	0	0	0	0	0	0	0	0	0	0	0	0	0	0	0	0	0	0	0	0	0	0	0	0	0	0	11	2
Bacteria;Actinobacteria;Actinobacteria;Actinomycetales;Actinomycetaceae;Arcanobacterium	26	0	0	0	0	0	0	0	0	0	0	0	0	0	0	0	0	0	0	0	0	0	0	0	0	0	0	0	0	0	8	0	0	19	0	0	0	0	0	0	0	0	0	0	0	0	0	0	0
Bacteria;Proteobacteria;Gammaproteobacteria;Aeromonadales;Aeromonadaceae;Tolumonas	24	0	0	0	0	0	0	0	0	0	0	0	0	0	0	0	0	0	0	0	0	0	0	0	0	0	0	0	0	0	0	0	0	0	0	0	0	0	0	0	0	0	0	0	0	0	0	0	0
Bacteria;Cyanobacteria/Chloroplast;Chloroplast;Chloroplast;Chloroplast;Bacillariophyta	0	0	0	0	0	0	0	0	0	0	0	17	0	0	0	0	0	0	0	0	0	0	0	0	0	0	0	0	0	0	0	0	0	0	0	0	0	0	0	0	0	0	0	0	0	0	0	0	0
Bacteria;Proteobacteria;Betaproteobacteria;Burkholderiales;Comamonadaceae	0	0	0	3	0	0	0	0	0	0	0	26	0	0	0	0	0	0	0	0	0	0	0	0	0	0	0	0	0	0	0	0	0	0	0	0	0	0	0	0	0	0	0	0	0	0	0	0	0
Bacteria;Actinobacteria;Actinobacteria;Actinomycetales;Mycobacteriaceae;Mycobacterium	0	0	0	0	0	0	0	0	0	0	0	0	0	0	0	0	0	0	0	0	0	0	0	0	0	0	0	0	0	0	0	0	0	0	0	0	0	0	0	0	0	0	0	0	0	0	0	5	0
Bacteria;Proteobacteria;Betaproteobacteria;Neisseriales;Neisseriaceae;Vogesella	0	0	0	0	0	0	0	0	0	0	0	0	0	0	0	26	0	0	0	0	0	0	0	0	0	0	0	0	0	0	0	0	0	0	12	0	0	0	0	0	0	0	0	0	0	0	0	0	0
Bacteria;Firmicutes;Bacilli;Bacillales;Staphylococcaceae;Jeotgalicoccus	11	0	0	0	0	0	0	0	0	0	0	0	0	0	0	0	0	0	0	0	0	0	0	0	0	0	0	0	0	0	0	0	0	0	0	0	0	0	0	0	0	0	0	0	0	0	0	0	0
Bacteria;Proteobacteria;Gammaproteobacteria;Xanthomonadales;Xanthomonadaceae;Pseudoxanthomonas	0	0	0	0	0	0	0	0	0	0	0	0	0	0	0	0	0	0	0	0	0	0	0	0	0	0	0	0	0	0	0	0	0	0	0	0	0	0	0	0	0	0	0	0	0	0	0	0	0
Bacteria;Bacteroidetes	49	0	0	0	0	0	0	0	0	0	0	0	0	0	0	4	0	0	0	0	0	0	0	0	0	0	0	0	0	0	0	0	2	140	40	0	0	0	0	0	0	0	0	0	0	0	0	0	0
Bacteria;Bacteroidetes;Sphingobacteria;Sphingobacteriales;Cytophagaceae;Hymenobacter	0	0	0	0	0	0	0	0	0	0	0	0	0	0	0	21	0	0	1	0	0	0	0	0	0	0	0	0	0	0	0	0	0	0	24	0	0	0	0	0	0	0	0	0	0	0	0	8	0
Bacteria;Firmicutes;Clostridia;Clostridiales;Lachnospiraceae;Blautia	0	1	0	0	0	0	0	1	8	0	0	0	0	0	0	0	0	0	0	0	0	0	0	0	0	0	0	0	0	0	0	0	0	0	19	0	0	0	0	0	0	0	0	0	0	0	0	0	0
Bacteria;Bacteroidetes;Bacteroidia;Bacteroidales;Prevotellaceae;Paraprevotella	0	0	0	0	0	0	0	0	0	0	0	0	0	0	0	16	0	0	0	0	0	0	0	0	0	0	0	0	0	0	0	0	0	0	0	0	0	0	0	0	0	0	0	0	0	0	0	0	0
Bacteria;Actinobacteria;Actinobacteria;Actinomycetales;Corynebacteriaceae;Turicella	23	0	0	0	0	0	0	0	0	0	0	0	0	0	0	0	0	0	2	0	0	0	0	0	0	0	0	0	0	0	0	0	0	0	0	0	0	0	0	0	0	0	0	0	0	0	0	0	0
Bacteria;Actinobacteria;Actinobacteria;Acidimicrobiales	0	0	0	0	0	0	0	0	0	0	0	0	0	0	0	25	0	0	0	0	0	0	0	0	0	0	0	0	0	0	0	0	0	0	0	0	0	0	0	0	0	0	0	0	0	0	0	0	0
Bacteria;Proteobacteria;Betaproteobacteria;Burkholderiales;Comamonadaceae;Albidiferax	0	0	0	0	0	0	0	0	0	0	1	22	0	0	0	1	0	0	0	0	0	0	0	0	0	0	0	0	0	0	0	0	0	0	0	0	0	0	0	0	0	0	0	0	0	0	0	0	0
Bacteria;Firmicutes;Clostridia;Thermoanaerobacterales;Thermoanaerobacteraceae;Thermacetogenium	0	0	0	0	0	0	0	0	0	0	0	0	0	0	0	26	0	0	0	0	0	0	0	0	0	0	0	0	0	0	0	0	0	0	0	0	0	0	0	0	0	0	0	0	0	0	0	0	0
Bacteria;Proteobacteria;Alphaproteobacteria;Rhodospirillales;Acetobacteraceae;Roseomonas	26	0	0	0	0	0	0	0	0	0	0	0	0	0	0	0	0	0	0	0	0	0	0	0	0	0	0	0	2	0	0	0	0	0	0	0	0	0	0	0	0	0	0	0	0	0	0	0	0
Bacteria;Firmicutes;Clostridia;Clostridiales;Lachnospiraceae;Shuttleworthia	0	0	0	0	0	0	0	0	0	0	0	15	0	0	0	0	0	0	0	0	0	0	0	0	0	0	0	0	0	0	0	0	0	0	0	0	0	0	0	0	0	0	0	0	0	0	0	0	0
Bacteria;Firmicutes;Clostridia;Clostridiales;Lachnospiraceae;Anaerostipes	0	0	0	0	0	0	0	0	3	0	0	0	0	0	0	0	0	0	0	0	0	0	0	0	0	0	0	0	0	0	0	0	0	0	10	0	0	3	0	0	0	0	0	0	0	0	0	0	0
Bacteria;Proteobacteria;Gammaproteobacteria;Vibrionales;Vibrionaceae;Photobacterium	0	1	0	0	0	0	0	0	0	0	0	0	0	0	0	0	0	0	0	0	0	0	0	0	0	0	0	0	0	0	0	0	0	0	0	0	0	0	0	0	0	0	0	0	0	0	0	0	0
Bacteria;Proteobacteria;Alphaproteobacteria;Sphingomonadales;Sphingomonadaceae;Sphingobium	0	0	0	0	0	0	0	0	0	0	0	0	0	0	0	0	0	0	1	3	0	0	0	0	0	0	0	0	0	0	0	0	0	0	0	0	0	0	0	0	0	0	0	0	0	0	0	0	0
Bacteria;Actinobacteria;Actinobacteria;Actinomycetales;Streptomycetaceae;Streptomyces	0	0	0	0	0	0	0	0	0	0	0	0	0	0	0	0	0	0	0	0	0	0	0	0	0	0	0	0	0	0	0	0	0	0	15	0	0	0	0	0	0	0	0	0	0	0	0	1	0
Bacteria;Cyanobacteria/Chloroplast;Cyanobacteria;Family XIII;Family XIII;GpXIII	0	0	0	0	0	0	0	0	0	0	0	0	0	0	0	0	0	0	0	0	0	0	0	0	0	0	0	0	0	0	0	0	0	0	0	0	0	0	0	0	0	0	0	2	0	0	0	0	0
Bacteria;Proteobacteria;Alphaproteobacteria;Rhodobacterales;Rhodobacteraceae;Rhodobacter	0	0	0	0	0	0	0	0	0	0	0	0	0	0	0	7	0	0	0	0	0	0	0	0	0	0	0	0	0	0	0	0	0	0	0	0	0	0	0	0	0	0	0	0	0	0	0	0	0
Bacteria;Verrucomicrobia;Spartobacteria;Spartobacteria_genera_incertae_sedis;Spartobacteria_genera_incertae_sedis;Spartobacteria_genera_incertae_sedis	0	0	0	0	0	0	0	0	0	0	0	0	0	0	0	15	0	0	0	0	0	0	0	0	0	0	0	0	0	0	0	0	0	0	0	0	0	0	0	0	0	0	0	0	0	0	0	0	0
Bacteria;Cyanobacteria/Chloroplast;Chloroplast;Chloroplast;Chloroplast	0	0	0	0	0	0	0	0	0	0	0	0	0	0	0	32	0	0	0	0	0	0	0	0	0	0	0	0	0	0	0	0	0	0	0	0	0	0	0	0	0	0	0	0	0	0	0	0	0
Bacteria;Firmicutes;Bacilli	0	0	0	0	0	0	0	2	0	0	0	0	0	0	0	0	0	0	0	0	0	0	0	0	0	0	0	2	0	0	0	0	0	0	0	0	0	0	0	0	0	0	0	0	0	0	0	0	3
Bacteria;Firmicutes;Bacilli;Lactobacillales;Lactobacillaceae	0	0	0	0	0	1	0	0	0	0	0	0	0	0	0	0	0	0	0	1	0	0	0	0	5	0	16	0	0	1	0	0	0	0	0	0	6	0	0	0	0	0	4	0	0	130	19	1	0
Bacteria;Proteobacteria;Betaproteobacteria;Burkholderiales;Alcaligenaceae;Alcaligenes	0	0	0	0	0	0	0	0	0	0	0	0	0	0	0	0	0	0	0	0	0	0	0	0	0	0	0	0	0	0	0	0	0	0	0	0	0	0	0	0	0	0	0	0	0	0	0	4	0
Bacteria;Acidobacteria;Acidobacteria_Gp6;Gp6;Gp6;Gp6	0	0	0	0	0	0	0	0	0	0	0	6	0	0	0	13	0	0	0	0	0	0	0	0	0	0	0	0	0	0	0	0	0	0	0	0	0	0	0	0	0	0	0	0	0	0	0	0	0
Bacteria;Actinobacteria;Actinobacteria;Actinomycetales;Microbacteriaceae;Leifsonia	19	0	0	0	0	0	0	0	0	0	0	0	0	0	0	0	0	0	0	0	0	0	0	0	0	0	0	0	0	0	0	0	0	0	1	0	0	0	0	0	0	0	0	0	0	0	0	0	0
Bacteria;Proteobacteria;Alphaproteobacteria;Sphingomonadales;Sphingomonadaceae	0	0	0	0	0	0	0	0	0	0	0	0	0	0	0	0	0	0	0	0	0	0	0	0	0	0	0	0	0	0	0	0	0	0	0	0	0	0	0	0	0	0	0	0	0	0	0	0	0
Bacteria;Bacteroidetes;Bacteroidetes_incertae_sedis;Ohtaekwangia;Ohtaekwangia;Ohtaekwangia	12	0	0	0	0	0	0	0	0	0	0	0	0	0	0	0	0	0	0	0	0	0	0	0	0	0	0	0	0	0	0	0	0	0	0	0	0	0	0	0	0	0	0	0	0	0	0	0	0
Bacteria;Chlamydiae;Chlamydiae;Chlamydiales;Parachlamydiaceae	0	0	0	0	0	0	0	0	0	0	0	12	0	0	0	0	0	0	0	0	0	0	0	0	0	0	0	0	0	0	0	0	0	0	0	0	0	0	0	0	0	0	0	0	0	0	0	0	0
Bacteria;Proteobacteria;Betaproteobacteria;Burkholderiales;Comamonadaceae;Lampropedia	0	0	0	0	0	0	0	0	0	0	0	0	0	0	0	0	0	0	0	0	0	0	0	0	0	0	0	0	0	0	0	0	0	0	0	0	0	0	0	0	0	0	0	0	0	0	0	9	0
Bacteria;Bacteroidetes;Bacteroidia;Bacteroidales;Porphyromonadaceae	0	0	0	0	0	0	0	0	0	0	0	0	0	0	0	4	0	0	0	0	0	0	0	0	0	0	0	0	0	0	0	0	0	0	0	0	0	0	0	0	0	0	0	0	0	0	0	10	0
Bacteria;Bacteroidetes;Bacteroidia;Bacteroidales;Rikenellaceae;Alistipes	0	0	0	0	0	0	0	0	14	0	0	0	0	0	0	0	0	0	0	0	0	0	0	0	0	0	0	0	0	0	0	0	0	0	0	0	0	4	0	0	0	0	0	0	0	0	0	0	0
Bacteria;Proteobacteria;Alphaproteobacteria;Rhizobiales	0	0	0	0	0	0	0	0	0	0	0	0	0	0	0	0	0	0	0	0	4	0	0	0	0	0	0	0	0	0	0	0	0	0	0	0	0	0	0	0	0	0	0	0	0	0	0	1	0
Bacteria;Proteobacteria;Betaproteobacteria;Burkholderiales;Burkholderiales_incertae_sedis;Tepidimonas	6	0	0	0	0	0	0	0	0	0	0	0	0	0	0	0	0	0	0	0	0	0	0	0	0	0	0	0	0	0	0	0	0	0	0	0	0	0	0	0	0	0	0	0	0	0	0	0	0
Bacteria;Firmicutes;Bacilli;Bacillales;Bacillaceae 1	8	0	0	0	0	0	0	0	0	0	0	0	0	0	0	0	0	0	0	0	0	0	0	0	0	0	0	0	0	0	0	0	0	0	0	0	0	0	0	0	0	0	0	0	0	0	0	0	0
Bacteria;Proteobacteria;Alphaproteobacteria;Rhizobiales;Rhizobiaceae;Rhizobium	19	0	0	2	0	0	0	0	0	0	0	0	0	0	0	0	0	0	0	0	0	0	0	0	0	0	0	0	0	0	0	0	0	0	0	0	0	0	0	0	0	0	0	0	0	0	0	1	0
Bacteria;Proteobacteria;Alphaproteobacteria;Rhodospirillales;Acetobacteraceae	0	0	0	0	0	0	0	0	0	0	0	0	0	0	0	0	0	0	0	0	0	0	0	0	0	0	0	0	0	0	0	0	0	0	0	0	0	0	0	0	0	0	0	0	0	0	1	60	0
Bacteria;Actinobacteria;Actinobacteria;Actinomycetales;Dermabacteraceae;Brachybacterium	0	1	0	0	0	0	0	0	0	0	0	0	0	0	0	0	0	0	0	0	0	0	0	0	0	0	0	0	0	0	0	0	0	0	0	0	0	0	0	0	0	0	0	0	0	0	0	1	0
Bacteria;Proteobacteria;Betaproteobacteria;Burkholderiales;Comamonadaceae;Schlegelella	0	0	0	0	0	0	0	0	0	0	0	0	0	0	0	0	0	0	0	0	0	0	0	0	0	0	0	0	0	0	0	0	0	0	0	0	0	0	0	0	0	0	0	0	0	0	0	0	0
Bacteria;Proteobacteria;Betaproteobacteria;Burkholderiales;Comamonadaceae;Pelomonas	0	0	0	0	0	0	0	0	0	0	0	3	0	0	0	0	0	0	0	0	0	0	0	0	0	0	0	0	0	0	0	0	0	0	0	0	0	0	0	0	0	0	0	0	0	0	0	0	0
Bacteria;Firmicutes;Clostridia;Clostridiales;Clostridiaceae 1	0	0	0	0	0	0	0	0	0	0	0	0	0	0	4	0	0	0	0	0	0	0	0	0	6	0	68	0	0	0	0	0	0	0	0	0	0	0	0	0	0	0	0	0	0	0	0	0	0
Bacteria;Proteobacteria;Gammaproteobacteria;Pseudomonadales;Pseudomonadaceae	0	0	0	0	0	0	0	0	0	0	0	0	0	0	0	1	0	0	0	0	0	0	0	0	0	0	0	0	0	0	0	0	0	0	1	0	0	0	0	0	0	0	0	0	0	0	0	0	0
Bacteria;Proteobacteria;Alphaproteobacteria;Rhizobiales;Bradyrhizobiaceae	0	0	0	0	0	0	0	0	0	0	0	0	0	0	0	0	0	0	0	1	0	0	0	0	0	0	0	0	0	0	0	0	0	0	0	0	0	0	0	0	0	0	0	0	0	0	0	0	0
Bacteria;Firmicutes;Clostridia;Clostridiales;Lachnospiraceae;Coprococcus	0	0	0	1	0	0	0	0	3	0	0	0	0	0	0	0	0	0	0	0	0	0	0	0	0	0	0	0	0	0	0	0	0	0	0	0	0	0	0	0	0	0	0	0	0	0	0	0	0
Bacteria;Proteobacteria;Alphaproteobacteria;Rhizobiales;Phyllobacteriaceae;Mesorhizobium	0	0	0	0	0	0	0	0	0	0	0	0	0	0	0	0	0	0	0	0	0	0	0	0	0	0	0	0	0	0	0	0	0	0	0	0	0	0	0	0	0	0	0	0	0	0	0	2	0
Bacteria;Proteobacteria;Alphaproteobacteria;Alphaproteobacteria_incertae_sedis;Rhizomicrobium;Rhizomicrobium	0	0	0	0	0	0	0	0	0	0	0	0	0	0	0	0	0	0	0	0	0	0	0	0	0	0	0	0	0	0	0	0	0	0	0	0	0	0	0	0	1	0	0	0	0	0	0	0	0
Bacteria;Bacteroidetes;Flavobacteria;Flavobacteriales;Flavobacteriaceae;Capnocytophaga	0	0	0	0	0	0	0	0	0	0	0	0	0	0	0	0	0	0	0	0	3	0	0	0	0	0	0	0	0	0	0	0	0	0	0	0	0	0	0	0	0	0	0	0	0	0	0	0	0
Bacteria;Bacteroidetes;Sphingobacteria;Sphingobacteriales;Chitinophagaceae;Chitinophaga	0	0	0	0	0	0	0	0	0	0	0	0	0	0	0	0	0	0	0	0	0	0	0	0	0	0	0	0	0	0	0	0	0	0	0	0	0	0	0	0	0	0	0	0	0	0	0	2	0
Bacteria;Firmicutes;Bacilli;Bacillales;Bacillaceae 1;Anoxybacillus	0	0	0	0	0	0	0	0	0	0	0	0	0	0	0	0	0	0	0	0	0	0	0	0	0	0	0	0	0	0	0	0	0	0	0	0	0	0	0	0	0	0	0	0	0	0	0	0	0
Bacteria;Cyanobacteria/Chloroplast;Chloroplast;Chloroplast;Chloroplast;Cryptomonadaceae	0	0	0	0	0	0	0	0	0	0	0	4	0	0	0	0	0	0	0	0	0	0	0	0	0	0	0	0	0	0	0	0	0	0	0	0	0	0	0	0	0	0	0	0	0	0	0	0	0
Bacteria;Proteobacteria;Betaproteobacteria;Burkholderiales;Alcaligenaceae	0	0	0	0	0	0	0	0	0	0	0	5	0	0	0	0	0	0	0	0	0	0	0	0	0	0	0	0	0	0	0	0	0	0	0	0	0	0	0	0	0	0	0	0	0	0	0	0	0
Bacteria;Firmicutes;Bacilli;Bacillales;Paenibacillaceae 1;Thermobacillus	0	0	0	0	0	0	0	0	0	0	0	0	0	0	0	0	0	0	0	0	4	0	0	0	0	0	0	0	0	0	0	0	0	0	0	0	0	0	0	0	0	0	0	0	0	0	0	0	0
Bacteria;Actinobacteria;Actinobacteria;Actinomycetales;Geodermatophilaceae;Blastococcus	0	0	0	0	0	0	0	0	0	0	0	0	0	0	0	0	0	0	0	0	0	0	0	0	0	0	0	0	1	0	0	0	0	0	0	0	0	0	0	0	0	0	0	0	0	0	0	0	0
Bacteria;Cyanobacteria/Chloroplast;Cyanobacteria;Family VIII;Family VIII;GpVIII	0	0	0	0	0	0	0	0	0	0	0	2	0	0	0	0	0	0	0	0	0	0	0	0	0	0	0	0	0	0	0	0	0	0	0	0	0	0	0	0	0	0	0	0	0	0	0	0	0
Bacteria;Bacteroidetes;Bacteroidia;Bacteroidales;Porphyromonadaceae;Barnesiella	0	0	0	0	0	0	0	0	1	0	0	0	0	0	0	0	0	0	0	0	0	0	0	0	0	0	0	0	0	0	0	0	0	0	0	0	0	0	0	0	0	0	0	0	0	0	0	10	0
Bacteria;Armatimonadetes;Armatimonadetes_gp5;Armatimonadetes_gp5;Armatimonadetes_gp5;Armatimonadetes_gp5	1	0	0	0	0	0	0	0	0	0	0	0	0	0	0	0	0	0	0	0	0	0	0	0	0	0	0	0	0	0	0	0	0	0	0	0	0	0	0	0	0	0	0	0	0	0	0	0	0
Bacteria;Firmicutes;Clostridia;Clostridiales;Lachnospiraceae;Dorea	0	0	0	0	0	0	0	0	3	0	0	0	0	0	0	1	0	0	0	0	0	0	0	0	0	0	0	0	0	0	0	0	0	0	0	0	0	0	0	0	0	0	0	0	0	0	0	0	0
Bacteria;Chloroflexi;Anaerolineae;Anaerolineales;Anaerolineaceae	0	0	0	0	0	0	0	0	0	0	0	0	0	0	0	0	0	0	0	0	1	0	0	0	0	0	0	0	0	0	0	0	0	0	0	0	0	0	0	0	0	0	0	0	0	0	0	0	0
Bacteria;Proteobacteria;Gammaproteobacteria;Enterobacteriales;Enterobacteriaceae;Klebsiella	0	0	0	0	0	0	0	0	0	0	0	0	0	0	0	0	0	0	0	0	0	0	0	0	0	0	0	0	0	0	0	0	0	0	0	0	0	0	0	0	0	0	0	0	0	0	0	0	0
Bacteria;Proteobacteria;Deltaproteobacteria;Desulfovibrionales;Desulfovibrionaceae;Bilophila	0	0	0	0	0	0	0	0	1	0	0	0	0	0	0	0	0	0	0	0	0	0	0	0	0	0	0	0	0	0	0	0	0	0	0	0	0	0	0	0	0	0	0	0	0	0	0	0	0
Bacteria;Proteobacteria;Deltaproteobacteria;Desulfovibrionales;Desulfovibrionaceae	0	0	0	0	0	0	0	0	2	0	0	0	0	0	0	0	0	0	0	0	0	0	0	0	0	0	0	0	0	0	0	0	0	0	0	0	0	0	0	0	0	0	0	0	0	0	0	2	0
Bacteria;Firmicutes;Clostridia;Clostridiales;Lachnospiraceae;Clostridium XlVa	0	0	0	0	0	0	0	0	0	0	0	0	0	0	0	2	0	0	0	0	0	0	0	0	0	0	0	0	0	0	0	1	0	0	0	0	0	4	0	0	0	0	0	0	0	0	0	7	0
Bacteria;Proteobacteria;Alphaproteobacteria;Alphaproteobacteria_incertae_sedis;Geminicoccus;Geminicoccus	0	0	0	0	0	0	0	0	0	0	0	0	0	0	0	0	0	0	0	0	0	0	0	0	0	0	0	0	0	0	0	0	0	0	0	0	0	0	0	0	0	0	0	0	0	0	0	0	0
Bacteria;Actinobacteria;Actinobacteria;Coriobacteriales;Coriobacteriaceae;Slackia	0	0	0	0	0	0	0	0	0	0	0	3	0	0	0	0	0	0	0	0	0	0	0	0	0	0	0	0	0	0	0	0	0	0	0	0	0	0	0	0	0	0	0	0	0	0	0	0	0
Bacteria;Proteobacteria;Alphaproteobacteria;Rhodobacterales;Rhodobacteraceae;Amaricoccus	0	0	0	0	0	0	0	0	0	0	0	0	0	0	0	0	0	0	0	0	0	6	0	0	0	0	0	0	0	0	0	0	0	0	0	0	0	0	0	0	0	0	0	0	0	0	0	0	0
Bacteria;Firmicutes;Bacilli;Bacillales;Bacillaceae 2;Virgibacillus	0	0	0	0	0	0	0	0	0	0	0	0	0	0	0	0	0	0	0	0	0	0	0	0	0	0	0	0	0	0	0	0	0	0	0	0	0	0	0	0	0	0	0	0	0	0	0	0	0
Bacteria;Proteobacteria;Betaproteobacteria;Burkholderiales;Comamonadaceae;Variovorax	0	0	0	0	0	0	0	0	0	0	0	0	0	0	0	0	0	0	0	0	0	0	0	0	0	0	0	0	0	0	0	0	0	0	0	0	0	0	0	0	0	0	0	0	0	0	0	0	0
Bacteria;Proteobacteria;Betaproteobacteria;Burkholderiales;Comamonadaceae;Giesbergeria	0	0	0	0	0	0	0	0	0	0	0	6	0	0	0	0	0	0	0	0	0	0	0	0	0	0	0	0	0	0	0	0	0	0	0	0	2	0	0	0	0	0	0	0	0	0	0	0	0
Bacteria;Firmicutes;Bacilli;Bacillales;Planococcaceae;Planococcaceae_incertae_sedis	0	0	0	0	0	0	0	0	0	0	0	0	0	0	0	0	0	0	0	0	0	0	0	0	0	0	0	0	0	0	0	0	0	0	0	0	0	0	0	0	0	0	0	0	0	0	0	1	0
Bacteria;Bacteroidetes;Bacteroidia;Bacteroidales;Porphyromonadaceae;Parabacteroides	0	0	0	0	0	0	0	0	3	0	0	0	0	0	0	0	0	0	0	0	0	0	0	0	0	0	0	0	0	0	0	0	0	0	0	0	0	0	0	0	0	0	0	0	0	0	0	0	0
Bacteria;Proteobacteria;Betaproteobacteria;Hydrogenophilales;Hydrogenophilaceae;Hydrogenophilus	0	0	0	0	0	0	0	0	0	0	0	0	0	0	0	0	0	0	0	0	0	0	0	0	0	0	1	0	0	0	0	0	0	0	0	0	0	0	0	0	0	0	0	0	0	0	0	0	0
Bacteria;Proteobacteria;Deltaproteobacteria;Myxococcales	0	0	0	0	0	0	0	0	0	0	0	0	0	0	0	0	0	0	0	0	0	0	0	0	0	0	0	0	0	0	0	0	0	0	0	0	0	0	0	0	0	0	0	0	0	0	0	0	0
Bacteria;Proteobacteria;Alphaproteobacteria;Rhodospirillales;Acetobacteraceae;Asaia	0	0	0	0	0	0	0	0	0	0	0	0	0	0	0	0	0	0	0	0	0	0	0	0	0	0	0	0	0	0	0	0	0	0	0	0	0	0	0	0	0	0	0	0	0	0	0	6	0
Bacteria;Proteobacteria;Betaproteobacteria;Burkholderiales;Oxalobacteraceae;Oxalicibacterium	0	0	0	0	0	0	0	0	0	0	0	0	0	0	0	0	0	0	0	0	0	0	0	0	0	0	0	3	0	0	0	0	0	0	0	0	0	0	0	0	0	0	0	0	0	0	0	2	0
Bacteria;Proteobacteria;Alphaproteobacteria;Sphingomonadales;Sphingomonadaceae;Sphingopyxis	0	0	0	0	0	0	0	0	0	0	0	0	0	0	0	0	0	0	0	0	0	0	0	0	0	0	0	0	0	0	0	0	0	0	0	0	0	0	0	0	0	0	0	0	0	0	0	0	0
Bacteria;Bacteroidetes;Sphingobacteria;Sphingobacteriales	0	1	0	0	0	0	0	0	0	0	0	0	0	0	0	0	0	0	0	0	0	0	0	0	0	0	0	0	0	0	0	0	0	0	0	0	0	0	0	0	0	0	0	0	0	0	0	0	0
Bacteria;Actinobacteria;Actinobacteria;Bifidobacteriales;Bifidobacteriaceae	0	0	0	0	0	0	11	0	3	0	11	0	0	0	0	0	99	0	34	0	0	0	0	0	0	0	0	1	0	0	0	0	13	0	0	0	0	0	0	0	0	0	0	0	0	0	0	3	0
Bacteria;Firmicutes	2	0	0	0	0	0	13	0	4	0	0	1	0	0	0	0	0	0	0	0	0	0	0	0	0	0	0	0	0	0	0	0	0	6	0	0	0	0	0	0	0	0	0	0	0	0	0	1	3
Bacteria;Actinobacteria;Actinobacteria;Coriobacteriales;Coriobacteriaceae;Olsenella	0	0	0	0	0	0	0	0	3	0	0	0	0	0	0	0	0	0	0	0	0	0	0	0	0	0	0	0	0	0	0	0	0	0	0	0	0	0	0	0	0	0	0	0	0	0	0	0	0
Bacteria;Firmicutes;Negativicutes;Selenomonadales;Acidaminococcaceae;Acidaminococcus	0	0	0	0	0	0	0	0	2	0	0	0	0	0	0	0	0	0	0	0	0	0	0	0	0	0	0	0	0	0	0	0	0	0	0	0	0	0	0	0	0	0	0	0	0	0	0	0	0
Bacteria;Bacteroidetes;Sphingobacteria;Sphingobacteriales;Sphingobacteriaceae;Pedobacter	0	0	0	0	0	0	0	0	0	0	0	0	0	0	0	0	0	0	0	0	0	0	0	0	0	0	0	0	0	0	0	0	0	0	0	0	0	0	0	0	0	0	0	0	0	0	0	4	0
Bacteria;Firmicutes;Clostridia;Clostridiales;Ruminococcaceae;Butyricicoccus	0	0	0	0	0	0	0	0	2	0	0	0	0	0	0	0	0	0	0	0	0	0	0	0	0	0	0	1	0	0	0	0	0	0	0	0	0	0	0	0	0	0	0	0	0	0	0	0	0
Bacteria;Bacteroidetes;Sphingobacteria;Sphingobacteriales;Chitinophagaceae;Flavitalea	0	0	0	0	0	0	0	0	0	0	0	0	0	0	0	0	0	0	0	0	0	0	0	0	0	0	0	0	1	0	0	0	0	0	0	0	0	0	0	0	0	0	0	0	0	0	0	0	0
Bacteria;Firmicutes;Erysipelotrichia;Erysipelotrichales;Erysipelotrichaceae;Erysipelotrichaceae_incertae_sedis	0	0	0	0	0	0	0	0	1	1	0	0	0	0	0	0	0	0	0	0	0	0	0	0	0	0	0	0	0	0	0	0	0	0	0	0	0	0	0	0	0	0	0	0	0	0	0	0	0
Bacteria;Firmicutes;Bacilli;Lactobacillales;Enterococcaceae	0	0	0	0	0	0	0	0	0	0	0	0	0	0	0	0	0	0	0	0	0	0	0	0	0	0	0	0	0	0	0	0	0	0	0	0	0	0	0	0	0	0	0	0	0	0	0	0	0
Bacteria;Firmicutes;Bacilli;Lactobacillales;Leuconostocaceae;Leuconostoc	0	0	0	0	0	0	0	0	0	0	0	0	0	0	0	0	0	0	0	0	0	0	0	0	0	0	0	0	0	0	0	0	0	0	0	0	0	0	0	0	0	0	0	0	0	0	0	0	0
Bacteria;Firmicutes;Clostridia;Clostridiales;Ruminococcaceae;Clostridium IV	0	0	0	0	0	0	0	0	0	0	0	0	0	0	0	0	0	0	0	0	0	0	0	0	0	0	0	0	0	0	0	0	0	0	0	0	0	0	0	0	0	0	0	0	0	0	0	0	0
Bacteria;Proteobacteria;Gammaproteobacteria;Enterobacteriales;Enterobacteriaceae;Tatumella	0	0	0	0	0	0	0	0	0	0	0	0	0	0	0	0	0	0	0	0	0	0	0	0	0	0	0	0	0	0	0	0	0	0	0	0	0	0	0	0	0	0	0	0	0	0	0	7	0
Bacteria;Proteobacteria;Alphaproteobacteria;Rhizobiales;Hyphomicrobiaceae;Devosia	0	1	0	0	0	0	0	0	0	0	0	0	0	0	0	0	0	0	0	0	0	0	0	0	0	0	0	0	0	0	0	0	0	0	0	0	0	0	0	0	0	0	0	0	0	0	0	0	0
Bacteria;Actinobacteria;Actinobacteria;Actinomycetales;Pseudonocardiaceae;Pseudonocardia	0	0	0	0	0	0	0	0	0	0	0	0	0	0	0	0	0	0	0	0	0	0	0	0	0	0	0	0	0	0	0	0	0	0	0	0	0	0	0	0	0	0	0	0	0	0	0	0	0
Bacteria;Proteobacteria;Alphaproteobacteria;Caulobacterales;Caulobacteraceae	0	0	0	0	0	0	0	0	0	0	0	0	0	0	0	0	0	0	0	0	0	0	0	0	0	0	0	0	0	0	0	0	0	0	0	0	0	0	0	0	0	0	0	0	0	0	0	0	0
Bacteria;Firmicutes;Clostridia;Clostridiales;Ruminococcaceae;Oscillibacter	0	0	0	0	0	0	0	0	0	0	0	0	0	0	0	0	0	0	0	0	0	0	0	0	0	0	0	0	0	0	0	0	0	0	0	0	4	0	0	0	0	0	0	0	0	0	0	0	0
Bacteria;Bacteroidetes;Bacteroidia;Bacteroidales;Porphyromonadaceae;Butyricimonas	0	0	0	0	0	0	0	0	3	0	0	0	0	0	0	0	0	0	0	0	0	0	0	0	0	0	0	0	0	0	0	0	0	0	0	0	0	0	0	0	0	0	0	0	0	0	0	0	0
Bacteria;Firmicutes;Bacilli;Bacillales;Bacillaceae 1;Geobacillus	0	0	0	0	0	0	0	0	0	0	0	0	0	0	0	0	0	0	0	0	0	0	0	0	0	0	0	0	0	0	0	0	0	0	0	0	0	0	0	0	0	0	0	0	0	0	0	0	0
Bacteria;Proteobacteria;Gammaproteobacteria;Pseudomonadales;Pseudomonadaceae;Serpens	0	0	0	0	0	0	0	0	0	0	0	0	0	0	0	0	0	0	0	0	0	0	0	0	0	0	0	0	0	0	0	0	0	0	0	0	0	0	0	0	0	0	0	0	0	0	0	0	0
Bacteria;Firmicutes;Clostridia;Clostridiales;Lachnospiraceae;Roseburia	0	0	0	0	0	0	0	0	2	0	0	0	0	0	0	0	0	0	0	0	0	0	0	0	0	0	0	0	0	0	0	0	0	0	0	0	0	0	0	0	0	0	0	0	0	0	0	0	0
Bacteria;Firmicutes;Negativicutes;Selenomonadales;Veillonellaceae;Negativicoccus	0	0	0	0	0	0	0	0	0	0	0	0	0	0	0	0	0	4	0	0	0	0	0	0	0	0	0	0	0	0	0	0	0	0	0	0	0	0	0	0	0	0	0	0	0	0	0	0	0
Bacteria;Proteobacteria;Betaproteobacteria;Burkholderiales;Comamonadaceae;Comamonas	0	0	0	0	0	0	0	0	0	0	0	0	0	0	0	0	0	0	0	0	0	0	0	0	0	0	0	0	0	0	0	0	0	0	0	0	0	0	0	0	0	0	0	0	0	0	0	0	0
Bacteria;Firmicutes;Erysipelotrichia;Erysipelotrichales;Erysipelotrichaceae;Bulleidia	0	0	0	0	0	0	0	0	0	0	0	0	0	0	0	0	0	0	0	0	0	0	0	0	0	0	0	0	0	0	1	0	0	1	0	0	0	0	0	0	0	0	0	0	0	0	0	0	0
[truncated: 23 more columns]

## Sheet: Species (Lactobacillus)
E)
Sample_ID	Group	L_apis	L_coleohominis	L_crispatus	L_delbrueckii	L_fermentum	L_fornicalis	L_gasseri	L_hominis	L_iners	L_iners	L_jensenii	L_kunkeei	L_oris	L_parabuchneri	L_paracollinoides	L_plantarum	L_reuteri	L_rhamnosus	L_sakei	L_salivarius	L_secaliphilus
FH201	HPV negative	0	0	72	0	0	0	0	0	0	12	0	0	0	0	0	0	0	0	0	0	0
FH99	HPV negative	0	0	0	0	0	0	2706	23	0	6	0	0	0	0	0	0	0	0	0	0	0
FH455	HPV negative	0	0	0	0	0	0	19	0	0	15330	6	0	0	0	0	0	9	0	0	0	0
FH445	HPV negative	0	1	779	1	0	13	6	0	0	14434	1	0	0	0	0	0	8	0	0	0	6
FH 333	HPV negative	0	0	0	0	0	0	25	0	0	15366	0	0	0	0	0	0	0	0	0	0	0
FH 348	HPV negative	0	0	0	0	0	0	0	0	0	15390	0	0	0	0	0	0	0	0	0	0	0
FH 406	HPV negative	0	0	15353	27	0	8	0	0	0	2	0	0	0	0	0	0	7	0	0	0	0
FH 409	HPV negative	0	0	15369	0	0	0	3	0	0	3	0	0	0	0	0	0	0	0	0	0	0
FH7	HPV negative	0	0	15350	0	0	0	0	0	0	2	0	0	0	0	0	0	0	0	0	0	0
FH167	HPV negative	0	1	7712	0	0	1	3317	0	0	0	2	0	0	0	0	0	9	0	0	0	0
FH63	HPV negative	0	0	10939	84	0	177	1	0	0	0	0	0	0	0	0	1	0	0	0	0	0
FH9	HPV negative	0	0	1	0	0	1	837	0	0	7	0	0	0	0	0	0	0	0	0	0	0
FH260	HPV negative	0	0	0	5	0	0	0	0	0	0	0	0	0	0	0	0	0	0	0	0	0
FH343	HPV negative	0	0	0	0	0	0	3	0	0	1	0	0	0	0	0	0	0	0	0	0	0
FH497	HPV negative	1	3	11738	10	0	62	33	0	0	441	10	0	0	0	0	0	11	0	0	0	0
FH503	HPV negative	0	0	1057	0	0	48	626	1	0	1185	15	0	3	2	4	0	26	2	0	0	0
FH529	HPV negative	0	0	22	0	0	0	1132	0	0	1	0	0	2	0	0	0	36	0	0	5	1
FH109	HPV positive_ clearance	0	2	1263	2	0	20	15	0	5	13982	3	0	0	0	2	0	59	0	0	0	4
FH115	HPV positive_ clearance	0	0	98	0	0	1	1366	1	0	6	0	0	0	0	0	0	192	0	0	0	0
FH161	HPV positive_ clearance	0	0	20	71	0	0	0	0	0	22	0	0	0	0	0	0	0	0	0	0	0
FH282	HPV positive_ clearance	0	0	14675	0	0	0	0	0	0	661	1	0	0	0	0	0	29	0	0	0	0
FH240	HPV positive_ clearance	0	0	52	0	0	0	0	0	0	15265	0	0	0	0	0	0	52	0	0	0	2
FH241	HPV positive_ clearance	0	0	5569	1	0	0	0	0	0	9781	1	0	0	0	0	0	0	0	0	0	0
FH305	HPV positive_ clearance	0	0	45	0	0	0	4	0	0	53	0	0	0	0	0	0	0	0	0	0	0
FH415	HPV positive_ clearance	0	0	21	0	80	0	12106	2	0	12	0	0	0	28	0	0	0	0	0	0	0
FH51	HPV positive_ clearance	0	0	2	0	0	0	0	0	0	6	0	0	0	0	0	0	0	0	0	0	0
FH527	HPV positive_ clearance	0	0	16	0	0	0	7187	3	0	1	0	0	0	0	0	0	127	0	0	0	0
FH536	HPV positive_ clearance	0	0	15333	0	0	0	0	0	0	22	0	0	0	0	0	0	1	0	0	0	0
FH643	HPV positive_ clearance	0	0	6	0	0	0	0	0	0	245	0	0	0	0	0	0	0	0	0	0	0
FH72	HPV positive_ clearance	0	0	6828	6	0	25	0	0	0	7	1	0	0	0	0	0	2	0	0	0	0
FH80	HPV positive_ clearance	0	0	15383	0	0	0	0	0	0	8	0	0	0	0	0	0	0	0	0	0	0
FH842	HPV positive_ clearance	0	0	1	0	0	0	3	0	0	20	0	0	0	0	0	0	0	0	0	0	0
FH875	HPV positive_ clearance	0	0	15380	0	0	0	0	0	0	4	0	0	0	0	0	0	0	0	0	0	0
FH91	HPV positive_ clearance	0	0	15393	0	0	0	0	0	0	4	0	0	0	0	0	0	2	0	0	0	0
FH35	HPV positive_ clearance	0	0	1	0	0	2	0	0	0	0	0	0	0	0	2	0	0	0	0	0	0
FH261	HPV positive_ clearance	0	0	0	0	0	0	0	0	0	0	0	0	0	0	0	0	0	0	0	0	0
FH387	HPV positive_ clearance	0	1	1	0	0	17	11656	0	0	4	0	0	0	0	7	0	15	4	4	0	0
FH440	HPV positive_ clearance	0	0	3	0	0	10	1	0	0	15281	2	0	0	0	0	0	0	0	0	0	0
FH508	HPV positive_ clearance	0	0	0	0	0	0	0	0	0	0	0	0	0	0	0	0	0	0	0	0	0
FH522	HPV positive_ clearance	0	0	14075	0	0	22	11	0	0	23	0	0	0	0	0	0	0	0	0	0	0
FH758	HPV positive_ clearance	0	0	0	0	0	0	0	0	0	0	0	0	0	0	0	0	0	0	0	0	0
FH766	HPV positive_ clearance	0	0	1	0	0	0	0	0	0	3	0	21	0	0	10	1	0	0	0	0	0
FH1002	HPV positive_ clearance	0	8	12631	10	0	83	0	0	0	337	7	0	0	2	4	0	35	0	0	0	0
FH1028	HPV positive_ clearance	0	4	1774	2	0	27	40	0	1	13089	16	0	0	0	0	0	12	0	0	0	15
FH605	HPV positive_ persistence	0	0	8	0	0	0	5	0	0	15282	0	0	0	0	0	0	0	0	0	0	0
FH979	HPV positive_ persistence	0	0	15292	0	25	0	0	0	0	28	2	0	0	0	0	0	0	0	1	0	0
FH981	HPV positive_ persistence	0	0	13	0	0	0	0	0	0	15	0	0	0	0	4	0	1	0	0	0	0
FH540	HPV positive_ persistence	0	0	5	0	0	0	0	0	0	9090	0	0	0	0	0	0	0	0	0	0	0
FH709	HPV positive_ persistence	0	2	15371	0	0	2	1	0	0	12	0	0	0	0	0	0	10	0	0	0	0
FH571	HPV positive_ persistence	0	0	3661	7	0	52	5	0	1	11402	3	0	0	0	0	0	1	0	0	0	0
FH1066	HPV positive_ persistence	0	4	5904	1	0	3	1	0	0	9337	8	0	0	0	0	0	29	0	0	0	0
FH140	HPV positive_ persistence	0	0	4	0	0	0	19	0	0	8971	0	0	0	0	0	0	30	0	0	0	0
FH157	HPV positive_ persistence	0	0	8	0	0	1	20	0	0	15299	0	0	0	0	0	0	0	0	0	0	0
FH184	HPV positive_ persistence	0	0	5	0	0	0	0	0	0	15	0	0	0	0	0	0	0	0	0	0	0
FH272	HPV positive_ persistence	0	0	2392	15	0	27	3	0	0	12880	3	0	0	0	0	0	0	0	0	0	0
FH423	HPV positive_ persistence	0	0	3	0	0	0	12357	0	0	9	0	0	0	0	0	0	0	0	0	0	0
FH426	HPV positive_ persistence	0	0	5	0	0	2	0	0	0	931	1	0	0	0	0	0	0	0	0	0	0
FH449	HPV positive_ persistence	0	0	45	0	0	0	434	0	0	0	0	0	0	0	0	0	0	0	0	0	0
FH525	HPV positive_ persistence	0	1	15308	43	0	16	1	0	0	1	0	0	0	0	0	0	26	0	0	0	0
FH55	HPV positive_ persistence	0	0	459	0	5	0	381	0	0	2	0	0	0	0	0	0	0	0	0	0	0
FH598	HPV positive_ persistence	0	0	11	0	0	0	0	0	0	623	0	0	0	0	0	0	0	0	0	0	0
FH602	HPV positive_ persistence	0	0	4	0	0	0	0	0	0	2	0	0	0	0	0	0	0	0	0	0	0
FH418	HPV positive_ persistence	0	0	500	9	0	13	0	0	0	4	0	0	0	0	0	0	0	0	0	0	0
FH488	HPV positive_ persistence	0	0	1	0	2	0	0	0	0	0	0	0	0	1	9	3	0	0	0	0	0
FH957	HPV positive_ persistence	0	0	2	0	0	5	2	9	0	9185	10	0	0	0	0	0	1	0	0	0	0
FH1010	HPV positive_ persistence	0	0	1	0	0	7	1788	1	0	1	0	0	0	0	1	0	8	0	0	0	0
FH1018	HPV positive_ persistence	0	0	1697	6	0	116	4	0	0	8194	74	0	0	2	3	0	8	0	0	0	3
FH93	HPV positive_ persistence	0	0	495	0	0	6	34	0	0	0	0	0	0	0	0	2	0	0	0	0	0
FH254	HPV positive_ persistence	0	0	409	0	0	23	1	0	0	14723	15	0	0	0	0	0	18	0	0	0	0
FH347	HPV positive_ persistence	0	0	1	0	0	0	0	0	0	1	0	0	0	0	0	0	0	0	0	0	0
FH412	HPV positive_ persistence	0	3	10416	50	0	243	1	0	0	2	5	0	0	0	0	1	29	0	0	0	0
FH239	HPV positive_ persistence	0	5	7	0	0	57	238	0	0	12564	63	0	0	2	1	0	31	2	0	2	5
