# Supplementary material for: Characterization of cervico-vaginal microbiota in women developing persistent high-risk Human Papillomavirus infection
Source: Sci Rep. 2017 Aug 31;7:10200. doi: 10.1038/s41598-017-09842-6 (PMC5579045; doi:10.1038/s41598-017-09842-6)
Supplement: Supplementary file 3 — Supplementary Dataset 4 [file 41598_2017_9842_MOESM3_ESM.xlsx]

## Sheet: Report 454 runstat
A)
	Run 1	Run 2	Run 3
Raw Wells	445249	455244	1092539
Key Pass Wells	421743	430351	1021417
Passed Filter Wells	279057	314600	612220
Total Bases	164365813	186001720	363970643
Average Read Length	589	591.23	594.51
Length Std Deviation	28.4	25.34	24.39
Longest Read Length	1295	1347	1360
Shortest Read Length	173	106	182
Median Read Length	594	595	601
Modal Read Length	601	602	608
Failed
Dot	7876	6609	24740
Mixed	24991	23451	68249
Short Quality	108388	83963	308510
Short Primer	0	0	16
Passed Filter Wells	279057	314600	612220
% Dot + Mixed	7.79	6.98	9.1
% Short	25.7	19.51	30.21
% Passed Filter	66.17	73.1	59.94

## Sheet: report_micca-preproc
B)
[INFO] 2016-10-04 09:01:21,242: cutadapt -f fastq -g TCCTACGGGAGGCAGCAG -g CTGCTGCCTCCCGTAGGA -e 0.1 -m 1 -O 10 --discard-untrimmed VAG3_16S.MID105.fastq
[INFO] 2016-10-04 09:01:23,181: cutadapt -f fastq -a TGTGCGGGCCCCCGTCAATT -a AATTGACGGGGGCCCGCACA -e 0.1 -m 1 -O 10 preprocessed/VAG3_16S.MID105_FWD_TMP.fastq
[INFO] 2016-10-04 09:01:25,405: sickle se -t sanger -l 280 -q 18 -f preprocessed/VAG3_16S.MID105_REV_TMP.fastq -o preprocessed/VAG3_16S.MID105_QUAL_TMP_SICKLE_TMP.fastq -x
[INFO] 2016-10-04 09:01:25,852: trimming contiguous ending Ns
[INFO] 2016-10-04 09:01:32,090: cutadapt -f fastq -g TCCTACGGGAGGCAGCAG -g CTGCTGCCTCCCGTAGGA -e 0.1 -m 1 -O 10 --discard-untrimmed VAG3_16S.MID106.fastq
[INFO] 2016-10-04 09:01:34,079: cutadapt -f fastq -a TGTGCGGGCCCCCGTCAATT -a AATTGACGGGGGCCCGCACA -e 0.1 -m 1 -O 10 preprocessed/VAG3_16S.MID106_FWD_TMP.fastq
[INFO] 2016-10-04 09:01:36,344: sickle se -t sanger -l 280 -q 18 -f preprocessed/VAG3_16S.MID106_REV_TMP.fastq -o preprocessed/VAG3_16S.MID106_QUAL_TMP_SICKLE_TMP.fastq -x
[INFO] 2016-10-04 09:01:36,783: trimming contiguous ending Ns
[INFO] 2016-10-04 09:01:42,869: cutadapt -f fastq -g TCCTACGGGAGGCAGCAG -g CTGCTGCCTCCCGTAGGA -e 0.1 -m 1 -O 10 --discard-untrimmed VAG3_16S.MID121.fastq
[INFO] 2016-10-04 09:01:44,744: cutadapt -f fastq -a TGTGCGGGCCCCCGTCAATT -a AATTGACGGGGGCCCGCACA -e 0.1 -m 1 -O 10 preprocessed/VAG3_16S.MID121_FWD_TMP.fastq
[INFO] 2016-10-04 09:01:46,974: sickle se -t sanger -l 280 -q 18 -f preprocessed/VAG3_16S.MID121_REV_TMP.fastq -o preprocessed/VAG3_16S.MID121_QUAL_TMP_SICKLE_TMP.fastq -x
[INFO] 2016-10-04 09:01:47,389: trimming contiguous ending Ns
[INFO] 2016-10-04 09:01:53,166: cutadapt -f fastq -g TCCTACGGGAGGCAGCAG -g CTGCTGCCTCCCGTAGGA -e 0.1 -m 1 -O 10 --discard-untrimmed VAG3_16S.MID122.fastq
[INFO] 2016-10-04 09:01:55,092: cutadapt -f fastq -a TGTGCGGGCCCCCGTCAATT -a AATTGACGGGGGCCCGCACA -e 0.1 -m 1 -O 10 preprocessed/VAG3_16S.MID122_FWD_TMP.fastq
[INFO] 2016-10-04 09:01:57,244: sickle se -t sanger -l 280 -q 18 -f preprocessed/VAG3_16S.MID122_REV_TMP.fastq -o preprocessed/VAG3_16S.MID122_QUAL_TMP_SICKLE_TMP.fastq -x
[INFO] 2016-10-04 09:01:57,656: trimming contiguous ending Ns
[INFO] 2016-10-04 09:02:03,392: cutadapt -f fastq -g TCCTACGGGAGGCAGCAG -g CTGCTGCCTCCCGTAGGA -e 0.1 -m 1 -O 10 --discard-untrimmed VAG3_16S.MID125.fastq
[INFO] 2016-10-04 09:02:05,892: cutadapt -f fastq -a TGTGCGGGCCCCCGTCAATT -a AATTGACGGGGGCCCGCACA -e 0.1 -m 1 -O 10 preprocessed/VAG3_16S.MID125_FWD_TMP.fastq
[INFO] 2016-10-04 09:02:08,607: sickle se -t sanger -l 280 -q 18 -f preprocessed/VAG3_16S.MID125_REV_TMP.fastq -o preprocessed/VAG3_16S.MID125_QUAL_TMP_SICKLE_TMP.fastq -x
[INFO] 2016-10-04 09:02:09,293: trimming contiguous ending Ns
[INFO] 2016-10-04 09:02:16,749: cutadapt -f fastq -g TCCTACGGGAGGCAGCAG -g CTGCTGCCTCCCGTAGGA -e 0.1 -m 1 -O 10 --discard-untrimmed VAG3_16S.MID13.fastq
[INFO] 2016-10-04 09:02:18,593: cutadapt -f fastq -a TGTGCGGGCCCCCGTCAATT -a AATTGACGGGGGCCCGCACA -e 0.1 -m 1 -O 10 preprocessed/VAG3_16S.MID13_FWD_TMP.fastq
[INFO] 2016-10-04 09:02:20,720: sickle se -t sanger -l 280 -q 18 -f preprocessed/VAG3_16S.MID13_REV_TMP.fastq -o preprocessed/VAG3_16S.MID13_QUAL_TMP_SICKLE_TMP.fastq -x
[INFO] 2016-10-04 09:02:21,129: trimming contiguous ending Ns
[INFO] 2016-10-04 09:02:26,596: cutadapt -f fastq -g TCCTACGGGAGGCAGCAG -g CTGCTGCCTCCCGTAGGA -e 0.1 -m 1 -O 10 --discard-untrimmed VAG3_16S.MID147.fastq
[INFO] 2016-10-04 09:02:29,103: cutadapt -f fastq -a TGTGCGGGCCCCCGTCAATT -a AATTGACGGGGGCCCGCACA -e 0.1 -m 1 -O 10 preprocessed/VAG3_16S.MID147_FWD_TMP.fastq
[INFO] 2016-10-04 09:02:31,790: sickle se -t sanger -l 280 -q 18 -f preprocessed/VAG3_16S.MID147_REV_TMP.fastq -o preprocessed/VAG3_16S.MID147_QUAL_TMP_SICKLE_TMP.fastq -x
[INFO] 2016-10-04 09:02:32,331: trimming contiguous ending Ns
[INFO] 2016-10-04 09:02:39,728: cutadapt -f fastq -g TCCTACGGGAGGCAGCAG -g CTGCTGCCTCCCGTAGGA -e 0.1 -m 1 -O 10 --discard-untrimmed VAG3_16S.MID14.fastq
[INFO] 2016-10-04 09:02:42,664: cutadapt -f fastq -a TGTGCGGGCCCCCGTCAATT -a AATTGACGGGGGCCCGCACA -e 0.1 -m 1 -O 10 preprocessed/VAG3_16S.MID14_FWD_TMP.fastq
[INFO] 2016-10-04 09:02:46,043: sickle se -t sanger -l 280 -q 18 -f preprocessed/VAG3_16S.MID14_REV_TMP.fastq -o preprocessed/VAG3_16S.MID14_QUAL_TMP_SICKLE_TMP.fastq -x
[INFO] 2016-10-04 09:02:46,642: trimming contiguous ending Ns
[INFO] 2016-10-04 09:02:54,927: cutadapt -f fastq -g TCCTACGGGAGGCAGCAG -g CTGCTGCCTCCCGTAGGA -e 0.1 -m 1 -O 10 --discard-untrimmed VAG3_16S.MID16.fastq
[INFO] 2016-10-04 09:02:57,008: cutadapt -f fastq -a TGTGCGGGCCCCCGTCAATT -a AATTGACGGGGGCCCGCACA -e 0.1 -m 1 -O 10 preprocessed/VAG3_16S.MID16_FWD_TMP.fastq
[INFO] 2016-10-04 09:02:59,114: sickle se -t sanger -l 280 -q 18 -f preprocessed/VAG3_16S.MID16_REV_TMP.fastq -o preprocessed/VAG3_16S.MID16_QUAL_TMP_SICKLE_TMP.fastq -x
[INFO] 2016-10-04 09:02:59,540: trimming contiguous ending Ns
[INFO] 2016-10-04 09:03:05,386: cutadapt -f fastq -g TCCTACGGGAGGCAGCAG -g CTGCTGCCTCCCGTAGGA -e 0.1 -m 1 -O 10 --discard-untrimmed VAG3_16S.MID17.fastq
[INFO] 2016-10-04 09:03:07,504: cutadapt -f fastq -a TGTGCGGGCCCCCGTCAATT -a AATTGACGGGGGCCCGCACA -e 0.1 -m 1 -O 10 preprocessed/VAG3_16S.MID17_FWD_TMP.fastq
[INFO] 2016-10-04 09:03:09,877: sickle se -t sanger -l 280 -q 18 -f preprocessed/VAG3_16S.MID17_REV_TMP.fastq -o preprocessed/VAG3_16S.MID17_QUAL_TMP_SICKLE_TMP.fastq -x
[INFO] 2016-10-04 09:03:10,411: trimming contiguous ending Ns
[INFO] 2016-10-04 09:03:16,675: cutadapt -f fastq -g TCCTACGGGAGGCAGCAG -g CTGCTGCCTCCCGTAGGA -e 0.1 -m 1 -O 10 --discard-untrimmed VAG3_16S.MID19.fastq
[INFO] 2016-10-04 09:03:18,831: cutadapt -f fastq -a TGTGCGGGCCCCCGTCAATT -a AATTGACGGGGGCCCGCACA -e 0.1 -m 1 -O 10 preprocessed/VAG3_16S.MID19_FWD_TMP.fastq
[INFO] 2016-10-04 09:03:21,113: sickle se -t sanger -l 280 -q 18 -f preprocessed/VAG3_16S.MID19_REV_TMP.fastq -o preprocessed/VAG3_16S.MID19_QUAL_TMP_SICKLE_TMP.fastq -x
[INFO] 2016-10-04 09:03:21,561: trimming contiguous ending Ns
[INFO] 2016-10-04 09:03:27,731: cutadapt -f fastq -g TCCTACGGGAGGCAGCAG -g CTGCTGCCTCCCGTAGGA -e 0.1 -m 1 -O 10 --discard-untrimmed VAG3_16S.MID1.fastq
[INFO] 2016-10-04 09:03:29,688: cutadapt -f fastq -a TGTGCGGGCCCCCGTCAATT -a AATTGACGGGGGCCCGCACA -e 0.1 -m 1 -O 10 preprocessed/VAG3_16S.MID1_FWD_TMP.fastq
[INFO] 2016-10-04 09:03:31,862: sickle se -t sanger -l 280 -q 18 -f preprocessed/VAG3_16S.MID1_REV_TMP.fastq -o preprocessed/VAG3_16S.MID1_QUAL_TMP_SICKLE_TMP.fastq -x
[INFO] 2016-10-04 09:03:32,287: trimming contiguous ending Ns
[INFO] 2016-10-04 09:03:38,111: cutadapt -f fastq -g TCCTACGGGAGGCAGCAG -g CTGCTGCCTCCCGTAGGA -e 0.1 -m 1 -O 10 --discard-untrimmed VAG3_16S.MID20.fastq
[INFO] 2016-10-04 09:03:41,022: cutadapt -f fastq -a TGTGCGGGCCCCCGTCAATT -a AATTGACGGGGGCCCGCACA -e 0.1 -m 1 -O 10 preprocessed/VAG3_16S.MID20_FWD_TMP.fastq
[INFO] 2016-10-04 09:03:44,138: sickle se -t sanger -l 280 -q 18 -f preprocessed/VAG3_16S.MID20_REV_TMP.fastq -o preprocessed/VAG3_16S.MID20_QUAL_TMP_SICKLE_TMP.fastq -x
[INFO] 2016-10-04 09:03:44,770: trimming contiguous ending Ns
[INFO] 2016-10-04 09:03:53,467: cutadapt -f fastq -g TCCTACGGGAGGCAGCAG -g CTGCTGCCTCCCGTAGGA -e 0.1 -m 1 -O 10 --discard-untrimmed VAG3_16S.MID22.fastq
[INFO] 2016-10-04 09:03:55,807: cutadapt -f fastq -a TGTGCGGGCCCCCGTCAATT -a AATTGACGGGGGCCCGCACA -e 0.1 -m 1 -O 10 preprocessed/VAG3_16S.MID22_FWD_TMP.fastq
[INFO] 2016-10-04 09:03:58,466: sickle se -t sanger -l 280 -q 18 -f preprocessed/VAG3_16S.MID22_REV_TMP.fastq -o preprocessed/VAG3_16S.MID22_QUAL_TMP_SICKLE_TMP.fastq -x
[INFO] 2016-10-04 09:03:59,101: trimming contiguous ending Ns
[INFO] 2016-10-04 09:04:06,233: cutadapt -f fastq -g TCCTACGGGAGGCAGCAG -g CTGCTGCCTCCCGTAGGA -e 0.1 -m 1 -O 10 --discard-untrimmed VAG3_16S.MID24.fastq
[INFO] 2016-10-04 09:04:08,766: cutadapt -f fastq -a TGTGCGGGCCCCCGTCAATT -a AATTGACGGGGGCCCGCACA -e 0.1 -m 1 -O 10 preprocessed/VAG3_16S.MID24_FWD_TMP.fastq
[INFO] 2016-10-04 09:04:11,460: sickle se -t sanger -l 280 -q 18 -f preprocessed/VAG3_16S.MID24_REV_TMP.fastq -o preprocessed/VAG3_16S.MID24_QUAL_TMP_SICKLE_TMP.fastq -x
[INFO] 2016-10-04 09:04:11,985: trimming contiguous ending Ns
[INFO] 2016-10-04 09:04:19,165: cutadapt -f fastq -g TCCTACGGGAGGCAGCAG -g CTGCTGCCTCCCGTAGGA -e 0.1 -m 1 -O 10 --discard-untrimmed VAG3_16S.MID28.fastq
[INFO] 2016-10-04 09:04:20,009: cutadapt -f fastq -a TGTGCGGGCCCCCGTCAATT -a AATTGACGGGGGCCCGCACA -e 0.1 -m 1 -O 10 preprocessed/VAG3_16S.MID28_FWD_TMP.fastq
[INFO] 2016-10-04 09:04:20,995: sickle se -t sanger -l 280 -q 18 -f preprocessed/VAG3_16S.MID28_REV_TMP.fastq -o preprocessed/VAG3_16S.MID28_QUAL_TMP_SICKLE_TMP.fastq -x
[INFO] 2016-10-04 09:04:21,178: trimming contiguous ending Ns
[INFO] 2016-10-04 09:04:23,666: cutadapt -f fastq -g TCCTACGGGAGGCAGCAG -g CTGCTGCCTCCCGTAGGA -e 0.1 -m 1 -O 10 --discard-untrimmed VAG3_16S.MID29.fastq
[INFO] 2016-10-04 09:04:25,643: cutadapt -f fastq -a TGTGCGGGCCCCCGTCAATT -a AATTGACGGGGGCCCGCACA -e 0.1 -m 1 -O 10 preprocessed/VAG3_16S.MID29_FWD_TMP.fastq
[INFO] 2016-10-04 09:04:27,436: sickle se -t sanger -l 280 -q 18 -f preprocessed/VAG3_16S.MID29_REV_TMP.fastq -o preprocessed/VAG3_16S.MID29_QUAL_TMP_SICKLE_TMP.fastq -x
[INFO] 2016-10-04 09:04:27,786: trimming contiguous ending Ns
[INFO] 2016-10-04 09:04:32,593: cutadapt -f fastq -g TCCTACGGGAGGCAGCAG -g CTGCTGCCTCCCGTAGGA -e 0.1 -m 1 -O 10 --discard-untrimmed VAG3_16S.MID33.fastq
[INFO] 2016-10-04 09:04:34,542: cutadapt -f fastq -a TGTGCGGGCCCCCGTCAATT -a AATTGACGGGGGCCCGCACA -e 0.1 -m 1 -O 10 preprocessed/VAG3_16S.MID33_FWD_TMP.fastq
[INFO] 2016-10-04 09:04:36,699: sickle se -t sanger -l 280 -q 18 -f preprocessed/VAG3_16S.MID33_REV_TMP.fastq -o preprocessed/VAG3_16S.MID33_QUAL_TMP_SICKLE_TMP.fastq -x
[INFO] 2016-10-04 09:04:37,103: trimming contiguous ending Ns
[INFO] 2016-10-04 09:04:42,589: cutadapt -f fastq -g TCCTACGGGAGGCAGCAG -g CTGCTGCCTCCCGTAGGA -e 0.1 -m 1 -O 10 --discard-untrimmed VAG3_16S.MID36.fastq
[INFO] 2016-10-04 09:04:44,967: cutadapt -f fastq -a TGTGCGGGCCCCCGTCAATT -a AATTGACGGGGGCCCGCACA -e 0.1 -m 1 -O 10 preprocessed/VAG3_16S.MID36_FWD_TMP.fastq
[INFO] 2016-10-04 09:04:47,851: sickle se -t sanger -l 280 -q 18 -f preprocessed/VAG3_16S.MID36_REV_TMP.fastq -o preprocessed/VAG3_16S.MID36_QUAL_TMP_SICKLE_TMP.fastq -x
[INFO] 2016-10-04 09:04:48,442: trimming contiguous ending Ns
[INFO] 2016-10-04 09:04:56,449: cutadapt -f fastq -g TCCTACGGGAGGCAGCAG -g CTGCTGCCTCCCGTAGGA -e 0.1 -m 1 -O 10 --discard-untrimmed VAG3_16S.MID41.fastq
[INFO] 2016-10-04 09:04:58,436: cutadapt -f fastq -a TGTGCGGGCCCCCGTCAATT -a AATTGACGGGGGCCCGCACA -e 0.1 -m 1 -O 10 preprocessed/VAG3_16S.MID41_FWD_TMP.fastq
[INFO] 2016-10-04 09:05:00,732: sickle se -t sanger -l 280 -q 18 -f preprocessed/VAG3_16S.MID41_REV_TMP.fastq -o preprocessed/VAG3_16S.MID41_QUAL_TMP_SICKLE_TMP.fastq -x
[INFO] 2016-10-04 09:05:01,188: trimming contiguous ending Ns
[INFO] 2016-10-04 09:05:07,421: cutadapt -f fastq -g TCCTACGGGAGGCAGCAG -g CTGCTGCCTCCCGTAGGA -e 0.1 -m 1 -O 10 --discard-untrimmed VAG3_16S.MID42.fastq
[INFO] 2016-10-04 09:05:10,025: cutadapt -f fastq -a TGTGCGGGCCCCCGTCAATT -a AATTGACGGGGGCCCGCACA -e 0.1 -m 1 -O 10 preprocessed/VAG3_16S.MID42_FWD_TMP.fastq
[INFO] 2016-10-04 09:05:12,835: sickle se -t sanger -l 280 -q 18 -f preprocessed/VAG3_16S.MID42_REV_TMP.fastq -o preprocessed/VAG3_16S.MID42_QUAL_TMP_SICKLE_TMP.fastq -x
[INFO] 2016-10-04 09:05:13,424: trimming contiguous ending Ns
[INFO] 2016-10-04 09:05:21,228: cutadapt -f fastq -g TCCTACGGGAGGCAGCAG -g CTGCTGCCTCCCGTAGGA -e 0.1 -m 1 -O 10 --discard-untrimmed VAG3_16S.MID44.fastq
[INFO] 2016-10-04 09:05:23,839: cutadapt -f fastq -a TGTGCGGGCCCCCGTCAATT -a AATTGACGGGGGCCCGCACA -e 0.1 -m 1 -O 10 preprocessed/VAG3_16S.MID44_FWD_TMP.fastq
[INFO] 2016-10-04 09:05:26,463: sickle se -t sanger -l 280 -q 18 -f preprocessed/VAG3_16S.MID44_REV_TMP.fastq -o preprocessed/VAG3_16S.MID44_QUAL_TMP_SICKLE_TMP.fastq -x
[INFO] 2016-10-04 09:05:26,982: trimming contiguous ending Ns
[INFO] 2016-10-04 09:05:34,106: cutadapt -f fastq -g TCCTACGGGAGGCAGCAG -g CTGCTGCCTCCCGTAGGA -e 0.1 -m 1 -O 10 --discard-untrimmed VAG3_16S.MID45.fastq
[INFO] 2016-10-04 09:05:36,538: cutadapt -f fastq -a TGTGCGGGCCCCCGTCAATT -a AATTGACGGGGGCCCGCACA -e 0.1 -m 1 -O 10 preprocessed/VAG3_16S.MID45_FWD_TMP.fastq
[INFO] 2016-10-04 09:05:39,164: sickle se -t sanger -l 280 -q 18 -f preprocessed/VAG3_16S.MID45_REV_TMP.fastq -o preprocessed/VAG3_16S.MID45_QUAL_TMP_SICKLE_TMP.fastq -x
[INFO] 2016-10-04 09:05:39,682: trimming contiguous ending Ns
[INFO] 2016-10-04 09:05:46,751: cutadapt -f fastq -g TCCTACGGGAGGCAGCAG -g CTGCTGCCTCCCGTAGGA -e 0.1 -m 1 -O 10 --discard-untrimmed VAG3_16S.MID46.fastq
[INFO] 2016-10-04 09:05:49,446: cutadapt -f fastq -a TGTGCGGGCCCCCGTCAATT -a AATTGACGGGGGCCCGCACA -e 0.1 -m 1 -O 10 preprocessed/VAG3_16S.MID46_FWD_TMP.fastq
[INFO] 2016-10-04 09:05:52,261: sickle se -t sanger -l 280 -q 18 -f preprocessed/VAG3_16S.MID46_REV_TMP.fastq -o preprocessed/VAG3_16S.MID46_QUAL_TMP_SICKLE_TMP.fastq -x
[INFO] 2016-10-04 09:05:52,823: trimming contiguous ending Ns
[INFO] 2016-10-04 09:06:00,483: cutadapt -f fastq -g TCCTACGGGAGGCAGCAG -g CTGCTGCCTCCCGTAGGA -e 0.1 -m 1 -O 10 --discard-untrimmed VAG3_16S.MID50.fastq
[INFO] 2016-10-04 09:06:02,330: cutadapt -f fastq -a TGTGCGGGCCCCCGTCAATT -a AATTGACGGGGGCCCGCACA -e 0.1 -m 1 -O 10 preprocessed/VAG3_16S.MID50_FWD_TMP.fastq
[INFO] 2016-10-04 09:06:04,375: sickle se -t sanger -l 280 -q 18 -f preprocessed/VAG3_16S.MID50_REV_TMP.fastq -o preprocessed/VAG3_16S.MID50_QUAL_TMP_SICKLE_TMP.fastq -x
[INFO] 2016-10-04 09:06:04,767: trimming contiguous ending Ns
[INFO] 2016-10-04 09:06:10,129: cutadapt -f fastq -g TCCTACGGGAGGCAGCAG -g CTGCTGCCTCCCGTAGGA -e 0.1 -m 1 -O 10 --discard-untrimmed VAG3_16S.MID54.fastq
[INFO] 2016-10-04 09:06:12,892: cutadapt -f fastq -a TGTGCGGGCCCCCGTCAATT -a AATTGACGGGGGCCCGCACA -e 0.1 -m 1 -O 10 preprocessed/VAG3_16S.MID54_FWD_TMP.fastq
[INFO] 2016-10-04 09:06:15,889: sickle se -t sanger -l 280 -q 18 -f preprocessed/VAG3_16S.MID54_REV_TMP.fastq -o preprocessed/VAG3_16S.MID54_QUAL_TMP_SICKLE_TMP.fastq -x
[INFO] 2016-10-04 09:06:16,604: trimming contiguous ending Ns
[INFO] 2016-10-04 09:06:25,028: cutadapt -f fastq -g TCCTACGGGAGGCAGCAG -g CTGCTGCCTCCCGTAGGA -e 0.1 -m 1 -O 10 --discard-untrimmed VAG3_16S.MID55.fastq
[INFO] 2016-10-04 09:06:27,616: cutadapt -f fastq -a TGTGCGGGCCCCCGTCAATT -a AATTGACGGGGGCCCGCACA -e 0.1 -m 1 -O 10 preprocessed/VAG3_16S.MID55_FWD_TMP.fastq
[INFO] 2016-10-04 09:06:30,251: sickle se -t sanger -l 280 -q 18 -f preprocessed/VAG3_16S.MID55_REV_TMP.fastq -o preprocessed/VAG3_16S.MID55_QUAL_TMP_SICKLE_TMP.fastq -x
[INFO] 2016-10-04 09:06:30,787: trimming contiguous ending Ns
[INFO] 2016-10-04 09:06:38,105: cutadapt -f fastq -g TCCTACGGGAGGCAGCAG -g CTGCTGCCTCCCGTAGGA -e 0.1 -m 1 -O 10 --discard-untrimmed VAG3_16S.MID58.fastq
[INFO] 2016-10-04 09:06:40,163: cutadapt -f fastq -a TGTGCGGGCCCCCGTCAATT -a AATTGACGGGGGCCCGCACA -e 0.1 -m 1 -O 10 preprocessed/VAG3_16S.MID58_FWD_TMP.fastq
[INFO] 2016-10-04 09:06:42,342: sickle se -t sanger -l 280 -q 18 -f preprocessed/VAG3_16S.MID58_REV_TMP.fastq -o preprocessed/VAG3_16S.MID58_QUAL_TMP_SICKLE_TMP.fastq -x
[INFO] 2016-10-04 09:06:42,765: trimming contiguous ending Ns
[INFO] 2016-10-04 09:06:48,609: cutadapt -f fastq -g TCCTACGGGAGGCAGCAG -g CTGCTGCCTCCCGTAGGA -e 0.1 -m 1 -O 10 --discard-untrimmed VAG3_16S.MID61.fastq
[INFO] 2016-10-04 09:06:50,672: cutadapt -f fastq -a TGTGCGGGCCCCCGTCAATT -a AATTGACGGGGGCCCGCACA -e 0.1 -m 1 -O 10 preprocessed/VAG3_16S.MID61_FWD_TMP.fastq
[INFO] 2016-10-04 09:06:52,998: sickle se -t sanger -l 280 -q 18 -f preprocessed/VAG3_16S.MID61_REV_TMP.fastq -o preprocessed/VAG3_16S.MID61_QUAL_TMP_SICKLE_TMP.fastq -x
[INFO] 2016-10-04 09:06:53,469: trimming contiguous ending Ns
[INFO] 2016-10-04 09:06:59,765: cutadapt -f fastq -g TCCTACGGGAGGCAGCAG -g CTGCTGCCTCCCGTAGGA -e 0.1 -m 1 -O 10 --discard-untrimmed VAG3_16S.MID67.fastq
[INFO] 2016-10-04 09:07:01,612: cutadapt -f fastq -a TGTGCGGGCCCCCGTCAATT -a AATTGACGGGGGCCCGCACA -e 0.1 -m 1 -O 10 preprocessed/VAG3_16S.MID67_FWD_TMP.fastq
[INFO] 2016-10-04 09:07:03,774: sickle se -t sanger -l 280 -q 18 -f preprocessed/VAG3_16S.MID67_REV_TMP.fastq -o preprocessed/VAG3_16S.MID67_QUAL_TMP_SICKLE_TMP.fastq -x
[INFO] 2016-10-04 09:07:04,285: trimming contiguous ending Ns
[INFO] 2016-10-04 09:07:10,027: cutadapt -f fastq -g TCCTACGGGAGGCAGCAG -g CTGCTGCCTCCCGTAGGA -e 0.1 -m 1 -O 10 --discard-untrimmed VAG3_16S.MID71.fastq
[INFO] 2016-10-04 09:07:11,407: cutadapt -f fastq -a TGTGCGGGCCCCCGTCAATT -a AATTGACGGGGGCCCGCACA -e 0.1 -m 1 -O 10 preprocessed/VAG3_16S.MID71_FWD_TMP.fastq
[INFO] 2016-10-04 09:07:13,006: sickle se -t sanger -l 280 -q 18 -f preprocessed/VAG3_16S.MID71_REV_TMP.fastq -o preprocessed/VAG3_16S.MID71_QUAL_TMP_SICKLE_TMP.fastq -x
[INFO] 2016-10-04 09:07:13,306: trimming contiguous ending Ns
[INFO] 2016-10-04 09:07:17,380: cutadapt -f fastq -g TCCTACGGGAGGCAGCAG -g CTGCTGCCTCCCGTAGGA -e 0.1 -m 1 -O 10 --discard-untrimmed VAG3_16S.MID77.fastq
[INFO] 2016-10-04 09:07:19,569: cutadapt -f fastq -a TGTGCGGGCCCCCGTCAATT -a AATTGACGGGGGCCCGCACA -e 0.1 -m 1 -O 10 preprocessed/VAG3_16S.MID77_FWD_TMP.fastq
[INFO] 2016-10-04 09:07:21,948: sickle se -t sanger -l 280 -q 18 -f preprocessed/VAG3_16S.MID77_REV_TMP.fastq -o preprocessed/VAG3_16S.MID77_QUAL_TMP_SICKLE_TMP.fastq -x
[INFO] 2016-10-04 09:07:22,428: trimming contiguous ending Ns
[INFO] 2016-10-04 09:07:28,746: cutadapt -f fastq -g TCCTACGGGAGGCAGCAG -g CTGCTGCCTCCCGTAGGA -e 0.1 -m 1 -O 10 --discard-untrimmed VAG3_16S.MID79.fastq
[INFO] 2016-10-04 09:07:30,369: cutadapt -f fastq -a TGTGCGGGCCCCCGTCAATT -a AATTGACGGGGGCCCGCACA -e 0.1 -m 1 -O 10 preprocessed/VAG3_16S.MID79_FWD_TMP.fastq
[INFO] 2016-10-04 09:07:31,988: sickle se -t sanger -l 280 -q 18 -f preprocessed/VAG3_16S.MID79_REV_TMP.fastq -o preprocessed/VAG3_16S.MID79_QUAL_TMP_SICKLE_TMP.fastq -x
[INFO] 2016-10-04 09:07:32,320: trimming contiguous ending Ns
[INFO] 2016-10-04 09:07:36,708: cutadapt -f fastq -g TCCTACGGGAGGCAGCAG -g CTGCTGCCTCCCGTAGGA -e 0.1 -m 1 -O 10 --discard-untrimmed VAG3_16S.MID7.fastq
[INFO] 2016-10-04 09:07:39,093: cutadapt -f fastq -a TGTGCGGGCCCCCGTCAATT -a AATTGACGGGGGCCCGCACA -e 0.1 -m 1 -O 10 preprocessed/VAG3_16S.MID7_FWD_TMP.fastq
[INFO] 2016-10-04 09:07:41,697: sickle se -t sanger -l 280 -q 18 -f preprocessed/VAG3_16S.MID7_REV_TMP.fastq -o preprocessed/VAG3_16S.MID7_QUAL_TMP_SICKLE_TMP.fastq -x
[INFO] 2016-10-04 09:07:42,237: trimming contiguous ending Ns
[INFO] 2016-10-04 09:07:49,339: cutadapt -f fastq -g TCCTACGGGAGGCAGCAG -g CTGCTGCCTCCCGTAGGA -e 0.1 -m 1 -O 10 --discard-untrimmed VAG3_16S.MID82.fastq
[INFO] 2016-10-04 09:07:51,567: cutadapt -f fastq -a TGTGCGGGCCCCCGTCAATT -a AATTGACGGGGGCCCGCACA -e 0.1 -m 1 -O 10 preprocessed/VAG3_16S.MID82_FWD_TMP.fastq
[INFO] 2016-10-04 09:07:54,110: sickle se -t sanger -l 280 -q 18 -f preprocessed/VAG3_16S.MID82_REV_TMP.fastq -o preprocessed/VAG3_16S.MID82_QUAL_TMP_SICKLE_TMP.fastq -x
[INFO] 2016-10-04 09:07:54,638: trimming contiguous ending Ns
[INFO] 2016-10-04 09:08:01,255: cutadapt -f fastq -g TCCTACGGGAGGCAGCAG -g CTGCTGCCTCCCGTAGGA -e 0.1 -m 1 -O 10 --discard-untrimmed VAG3_16S.MID84.fastq
[INFO] 2016-10-04 09:08:03,232: cutadapt -f fastq -a TGTGCGGGCCCCCGTCAATT -a AATTGACGGGGGCCCGCACA -e 0.1 -m 1 -O 10 preprocessed/VAG3_16S.MID84_FWD_TMP.fastq
[INFO] 2016-10-04 09:08:05,424: sickle se -t sanger -l 280 -q 18 -f preprocessed/VAG3_16S.MID84_REV_TMP.fastq -o preprocessed/VAG3_16S.MID84_QUAL_TMP_SICKLE_TMP.fastq -x
[INFO] 2016-10-04 09:08:05,954: trimming contiguous ending Ns
[INFO] 2016-10-04 09:08:11,840: cutadapt -f fastq -g TCCTACGGGAGGCAGCAG -g CTGCTGCCTCCCGTAGGA -e 0.1 -m 1 -O 10 --discard-untrimmed VAG3_16S.MID85.fastq
[INFO] 2016-10-04 09:08:13,714: cutadapt -f fastq -a TGTGCGGGCCCCCGTCAATT -a AATTGACGGGGGCCCGCACA -e 0.1 -m 1 -O 10 preprocessed/VAG3_16S.MID85_FWD_TMP.fastq
[INFO] 2016-10-04 09:08:15,885: sickle se -t sanger -l 280 -q 18 -f preprocessed/VAG3_16S.MID85_REV_TMP.fastq -o preprocessed/VAG3_16S.MID85_QUAL_TMP_SICKLE_TMP.fastq -x
[INFO] 2016-10-04 09:08:16,370: trimming contiguous ending Ns
[INFO] 2016-10-04 09:08:21,825: cutadapt -f fastq -g TCCTACGGGAGGCAGCAG -g CTGCTGCCTCCCGTAGGA -e 0.1 -m 1 -O 10 --discard-untrimmed VAG3_16S.MID91.fastq
[INFO] 2016-10-04 09:08:23,555: cutadapt -f fastq -a TGTGCGGGCCCCCGTCAATT -a AATTGACGGGGGCCCGCACA -e 0.1 -m 1 -O 10 preprocessed/VAG3_16S.MID91_FWD_TMP.fastq
[INFO] 2016-10-04 09:08:25,639: sickle se -t sanger -l 280 -q 18 -f preprocessed/VAG3_16S.MID91_REV_TMP.fastq -o preprocessed/VAG3_16S.MID91_QUAL_TMP_SICKLE_TMP.fastq -x
[INFO] 2016-10-04 09:08:26,065: trimming contiguous ending Ns
[INFO] 2016-10-04 09:08:31,647: cutadapt -f fastq -g TCCTACGGGAGGCAGCAG -g CTGCTGCCTCCCGTAGGA -e 0.1 -m 1 -O 10 --discard-untrimmed VAG3_16S.MID92.fastq
[INFO] 2016-10-04 09:08:32,938: cutadapt -f fastq -a TGTGCGGGCCCCCGTCAATT -a AATTGACGGGGGCCCGCACA -e 0.1 -m 1 -O 10 preprocessed/VAG3_16S.MID92_FWD_TMP.fastq
[INFO] 2016-10-04 09:08:34,509: sickle se -t sanger -l 280 -q 18 -f preprocessed/VAG3_16S.MID92_REV_TMP.fastq -o preprocessed/VAG3_16S.MID92_QUAL_TMP_SICKLE_TMP.fastq -x
[INFO] 2016-10-04 09:08:34,811: trimming contiguous ending Ns
[INFO] 2016-10-04 09:08:38,804: cutadapt -f fastq -g TCCTACGGGAGGCAGCAG -g CTGCTGCCTCCCGTAGGA -e 0.1 -m 1 -O 10 --discard-untrimmed VAG3_16S.MID94.fastq
[INFO] 2016-10-04 09:08:40,471: cutadapt -f fastq -a TGTGCGGGCCCCCGTCAATT -a AATTGACGGGGGCCCGCACA -e 0.1 -m 1 -O 10 preprocessed/VAG3_16S.MID94_FWD_TMP.fastq
[INFO] 2016-10-04 09:08:42,561: sickle se -t sanger -l 280 -q 18 -f preprocessed/VAG3_16S.MID94_REV_TMP.fastq -o preprocessed/VAG3_16S.MID94_QUAL_TMP_SICKLE_TMP.fastq -x
[INFO] 2016-10-04 09:08:42,976: trimming contiguous ending Ns
[INFO] 2016-10-04 09:08:48,300: cutadapt -f fastq -g TCCTACGGGAGGCAGCAG -g CTGCTGCCTCCCGTAGGA -e 0.1 -m 1 -O 10 --discard-untrimmed VAG3_16S.unknown.fastq
[INFO] 2016-10-04 09:08:48,871: cutadapt -f fastq -a TGTGCGGGCCCCCGTCAATT -a AATTGACGGGGGCCCGCACA -e 0.1 -m 1 -O 10 preprocessed/VAG3_16S.unknown_FWD_TMP.fastq
[INFO] 2016-10-04 09:08:49,408: sickle se -t sanger -l 280 -q 18 -f preprocessed/VAG3_16S.unknown_REV_TMP.fastq -o preprocessed/VAG3_16S.unknown_QUAL_TMP_SICKLE_TMP.fastq -x
[INFO] 2016-10-04 09:08:49,504: trimming contiguous ending Ns
[INFO] 2016-10-04 09:08:50,967: cutadapt -f fastq -g TCCTACGGGAGGCAGCAG -g CTGCTGCCTCCCGTAGGA -e 0.1 -m 1 -O 10 --discard-untrimmed VAG4_16S.MID13.fastq
[INFO] 2016-10-04 09:08:52,555: cutadapt -f fastq -a TGTGCGGGCCCCCGTCAATT -a AATTGACGGGGGCCCGCACA -e 0.1 -m 1 -O 10 preprocessed/VAG4_16S.MID13_FWD_TMP.fastq
[INFO] 2016-10-04 09:08:54,400: sickle se -t sanger -l 280 -q 18 -f preprocessed/VAG4_16S.MID13_REV_TMP.fastq -o preprocessed/VAG4_16S.MID13_QUAL_TMP_SICKLE_TMP.fastq -x
[INFO] 2016-10-04 09:08:54,768: trimming contiguous ending Ns
[INFO] 2016-10-04 09:08:59,828: cutadapt -f fastq -g TCCTACGGGAGGCAGCAG -g CTGCTGCCTCCCGTAGGA -e 0.1 -m 1 -O 10 --discard-untrimmed VAG4_16S.MID17.fastq
[INFO] 2016-10-04 09:09:00,474: cutadapt -f fastq -a TGTGCGGGCCCCCGTCAATT -a AATTGACGGGGGCCCGCACA -e 0.1 -m 1 -O 10 preprocessed/VAG4_16S.MID17_FWD_TMP.fastq
[INFO] 2016-10-04 09:09:01,365: sickle se -t sanger -l 280 -q 18 -f preprocessed/VAG4_16S.MID17_REV_TMP.fastq -o preprocessed/VAG4_16S.MID17_QUAL_TMP_SICKLE_TMP.fastq -x
[INFO] 2016-10-04 09:09:01,497: trimming contiguous ending Ns
[INFO] 2016-10-04 09:09:03,079: cutadapt -f fastq -g TCCTACGGGAGGCAGCAG -g CTGCTGCCTCCCGTAGGA -e 0.1 -m 1 -O 10 --discard-untrimmed VAG4_16S.MID1.fastq
[INFO] 2016-10-04 09:09:04,436: cutadapt -f fastq -a TGTGCGGGCCCCCGTCAATT -a AATTGACGGGGGCCCGCACA -e 0.1 -m 1 -O 10 preprocessed/VAG4_16S.MID1_FWD_TMP.fastq
[INFO] 2016-10-04 09:09:06,179: sickle se -t sanger -l 280 -q 18 -f preprocessed/VAG4_16S.MID1_REV_TMP.fastq -o preprocessed/VAG4_16S.MID1_QUAL_TMP_SICKLE_TMP.fastq -x
[INFO] 2016-10-04 09:09:06,495: trimming contiguous ending Ns
[INFO] 2016-10-04 09:09:10,745: cutadapt -f fastq -g TCCTACGGGAGGCAGCAG -g CTGCTGCCTCCCGTAGGA -e 0.1 -m 1 -O 10 --discard-untrimmed VAG4_16S.MID20.fastq
[INFO] 2016-10-04 09:09:12,240: cutadapt -f fastq -a TGTGCGGGCCCCCGTCAATT -a AATTGACGGGGGCCCGCACA -e 0.1 -m 1 -O 10 preprocessed/VAG4_16S.MID20_FWD_TMP.fastq
[INFO] 2016-10-04 09:09:13,941: sickle se -t sanger -l 280 -q 18 -f preprocessed/VAG4_16S.MID20_REV_TMP.fastq -o preprocessed/VAG4_16S.MID20_QUAL_TMP_SICKLE_TMP.fastq -x
[INFO] 2016-10-04 09:09:14,353: trimming contiguous ending Ns
[INFO] 2016-10-04 09:09:18,976: cutadapt -f fastq -g TCCTACGGGAGGCAGCAG -g CTGCTGCCTCCCGTAGGA -e 0.1 -m 1 -O 10 --discard-untrimmed VAG4_16S.MID28.fastq
[INFO] 2016-10-04 09:09:19,987: cutadapt -f fastq -a TGTGCGGGCCCCCGTCAATT -a AATTGACGGGGGCCCGCACA -e 0.1 -m 1 -O 10 preprocessed/VAG4_16S.MID28_FWD_TMP.fastq
[INFO] 2016-10-04 09:09:21,190: sickle se -t sanger -l 280 -q 18 -f preprocessed/VAG4_16S.MID28_REV_TMP.fastq -o preprocessed/VAG4_16S.MID28_QUAL_TMP_SICKLE_TMP.fastq -x
[INFO] 2016-10-04 09:09:21,420: trimming contiguous ending Ns
[INFO] 2016-10-04 09:09:24,509: cutadapt -f fastq -g TCCTACGGGAGGCAGCAG -g CTGCTGCCTCCCGTAGGA -e 0.1 -m 1 -O 10 --discard-untrimmed VAG4_16S.MID29.fastq
[INFO] 2016-10-04 09:09:25,919: cutadapt -f fastq -a TGTGCGGGCCCCCGTCAATT -a AATTGACGGGGGCCCGCACA -e 0.1 -m 1 -O 10 preprocessed/VAG4_16S.MID29_FWD_TMP.fastq
[INFO] 2016-10-04 09:09:27,895: sickle se -t sanger -l 280 -q 18 -f preprocessed/VAG4_16S.MID29_REV_TMP.fastq -o preprocessed/VAG4_16S.MID29_QUAL_TMP_SICKLE_TMP.fastq -x
[INFO] 2016-10-04 09:09:28,241: trimming contiguous ending Ns
[INFO] 2016-10-04 09:09:32,656: cutadapt -f fastq -g TCCTACGGGAGGCAGCAG -g CTGCTGCCTCCCGTAGGA -e 0.1 -m 1 -O 10 --discard-untrimmed VAG4_16S.MID33.fastq
[INFO] 2016-10-04 09:09:33,568: cutadapt -f fastq -a TGTGCGGGCCCCCGTCAATT -a AATTGACGGGGGCCCGCACA -e 0.1 -m 1 -O 10 preprocessed/VAG4_16S.MID33_FWD_TMP.fastq
[INFO] 2016-10-04 09:09:34,667: sickle se -t sanger -l 280 -q 18 -f preprocessed/VAG4_16S.MID33_REV_TMP.fastq -o preprocessed/VAG4_16S.MID33_QUAL_TMP_SICKLE_TMP.fastq -x
[INFO] 2016-10-04 09:09:34,846: trimming contiguous ending Ns
[INFO] 2016-10-04 09:09:37,162: cutadapt -f fastq -g TCCTACGGGAGGCAGCAG -g CTGCTGCCTCCCGTAGGA -e 0.1 -m 1 -O 10 --discard-untrimmed VAG4_16S.MID36.fastq
[INFO] 2016-10-04 09:09:38,192: cutadapt -f fastq -a TGTGCGGGCCCCCGTCAATT -a AATTGACGGGGGCCCGCACA -e 0.1 -m 1 -O 10 preprocessed/VAG4_16S.MID36_FWD_TMP.fastq
[INFO] 2016-10-04 09:09:39,746: sickle se -t sanger -l 280 -q 18 -f preprocessed/VAG4_16S.MID36_REV_TMP.fastq -o preprocessed/VAG4_16S.MID36_QUAL_TMP_SICKLE_TMP.fastq -x
[INFO] 2016-10-04 09:09:39,974: trimming contiguous ending Ns
[INFO] 2016-10-04 09:09:42,974: cutadapt -f fastq -g TCCTACGGGAGGCAGCAG -g CTGCTGCCTCCCGTAGGA -e 0.1 -m 1 -O 10 --discard-untrimmed VAG4_16S.MID41.fastq
[INFO] 2016-10-04 09:09:44,039: cutadapt -f fastq -a TGTGCGGGCCCCCGTCAATT -a AATTGACGGGGGCCCGCACA -e 0.1 -m 1 -O 10 preprocessed/VAG4_16S.MID41_FWD_TMP.fastq
[INFO] 2016-10-04 09:09:45,466: sickle se -t sanger -l 280 -q 18 -f preprocessed/VAG4_16S.MID41_REV_TMP.fastq -o preprocessed/VAG4_16S.MID41_QUAL_TMP_SICKLE_TMP.fastq -x
[INFO] 2016-10-04 09:09:45,696: trimming contiguous ending Ns
[INFO] 2016-10-04 09:09:48,685: cutadapt -f fastq -g TCCTACGGGAGGCAGCAG -g CTGCTGCCTCCCGTAGGA -e 0.1 -m 1 -O 10 --discard-untrimmed VAG4_16S.MID7.fastq
[INFO] 2016-10-04 09:09:49,526: cutadapt -f fastq -a TGTGCGGGCCCCCGTCAATT -a AATTGACGGGGGCCCGCACA -e 0.1 -m 1 -O 10 preprocessed/VAG4_16S.MID7_FWD_TMP.fastq
[INFO] 2016-10-04 09:09:50,769: sickle se -t sanger -l 280 -q 18 -f preprocessed/VAG4_16S.MID7_REV_TMP.fastq -o preprocessed/VAG4_16S.MID7_QUAL_TMP_SICKLE_TMP.fastq -x
[INFO] 2016-10-04 09:09:51,027: trimming contiguous ending Ns
[INFO] 2016-10-04 09:09:53,323: cutadapt -f fastq -g TCCTACGGGAGGCAGCAG -g CTGCTGCCTCCCGTAGGA -e 0.1 -m 1 -O 10 --discard-untrimmed vagina1.MID13.fastq
[INFO] 2016-10-04 09:09:54,207: cutadapt -f fastq -a TGTGCGGGCCCCCGTCAATT -a AATTGACGGGGGCCCGCACA -e 0.1 -m 1 -O 10 preprocessed/vagina1.MID13_FWD_TMP.fastq
[INFO] 2016-10-04 09:09:55,275: sickle se -t sanger -l 280 -q 18 -f preprocessed/vagina1.MID13_REV_TMP.fastq -o preprocessed/vagina1.MID13_QUAL_TMP_SICKLE_TMP.fastq -x
[INFO] 2016-10-04 09:09:55,477: trimming contiguous ending Ns
[INFO] 2016-10-04 09:09:58,207: cutadapt -f fastq -g TCCTACGGGAGGCAGCAG -g CTGCTGCCTCCCGTAGGA -e 0.1 -m 1 -O 10 --discard-untrimmed vagina1.MID17.fastq
[INFO] 2016-10-04 09:10:00,153: cutadapt -f fastq -a TGTGCGGGCCCCCGTCAATT -a AATTGACGGGGGCCCGCACA -e 0.1 -m 1 -O 10 preprocessed/vagina1.MID17_FWD_TMP.fastq
[INFO] 2016-10-04 09:10:02,532: sickle se -t sanger -l 280 -q 18 -f preprocessed/vagina1.MID17_REV_TMP.fastq -o preprocessed/vagina1.MID17_QUAL_TMP_SICKLE_TMP.fastq -x
[INFO] 2016-10-04 09:10:03,131: trimming contiguous ending Ns
[INFO] 2016-10-04 09:10:09,381: cutadapt -f fastq -g TCCTACGGGAGGCAGCAG -g CTGCTGCCTCCCGTAGGA -e 0.1 -m 1 -O 10 --discard-untrimmed vagina1.MID19.fastq
[INFO] 2016-10-04 09:10:11,511: cutadapt -f fastq -a TGTGCGGGCCCCCGTCAATT -a AATTGACGGGGGCCCGCACA -e 0.1 -m 1 -O 10 preprocessed/vagina1.MID19_FWD_TMP.fastq
[INFO] 2016-10-04 09:10:13,822: sickle se -t sanger -l 280 -q 18 -f preprocessed/vagina1.MID19_REV_TMP.fastq -o preprocessed/vagina1.MID19_QUAL_TMP_SICKLE_TMP.fastq -x
[INFO] 2016-10-04 09:10:14,301: trimming contiguous ending Ns
[INFO] 2016-10-04 09:10:20,914: cutadapt -f fastq -g TCCTACGGGAGGCAGCAG -g CTGCTGCCTCCCGTAGGA -e 0.1 -m 1 -O 10 --discard-untrimmed vagina1.MID1.fastq
[INFO] 2016-10-04 09:10:23,810: cutadapt -f fastq -a TGTGCGGGCCCCCGTCAATT -a AATTGACGGGGGCCCGCACA -e 0.1 -m 1 -O 10 preprocessed/vagina1.MID1_FWD_TMP.fastq
[INFO] 2016-10-04 09:10:27,143: sickle se -t sanger -l 280 -q 18 -f preprocessed/vagina1.MID1_REV_TMP.fastq -o preprocessed/vagina1.MID1_QUAL_TMP_SICKLE_TMP.fastq -x
[INFO] 2016-10-04 09:10:27,818: trimming contiguous ending Ns
[INFO] 2016-10-04 09:10:36,801: cutadapt -f fastq -g TCCTACGGGAGGCAGCAG -g CTGCTGCCTCCCGTAGGA -e 0.1 -m 1 -O 10 --discard-untrimmed vagina1.MID20.fastq
[INFO] 2016-10-04 09:10:39,343: cutadapt -f fastq -a TGTGCGGGCCCCCGTCAATT -a AATTGACGGGGGCCCGCACA -e 0.1 -m 1 -O 10 preprocessed/vagina1.MID20_FWD_TMP.fastq
[INFO] 2016-10-04 09:10:41,986: sickle se -t sanger -l 280 -q 18 -f preprocessed/vagina1.MID20_REV_TMP.fastq -o preprocessed/vagina1.MID20_QUAL_TMP_SICKLE_TMP.fastq -x
[INFO] 2016-10-04 09:10:42,508: trimming contiguous ending Ns
[INFO] 2016-10-04 09:10:49,722: cutadapt -f fastq -g TCCTACGGGAGGCAGCAG -g CTGCTGCCTCCCGTAGGA -e 0.1 -m 1 -O 10 --discard-untrimmed vagina1.MID28.fastq
[INFO] 2016-10-04 09:10:51,823: cutadapt -f fastq -a TGTGCGGGCCCCCGTCAATT -a AATTGACGGGGGCCCGCACA -e 0.1 -m 1 -O 10 preprocessed/vagina1.MID28_FWD_TMP.fastq
[INFO] 2016-10-04 09:10:54,141: sickle se -t sanger -l 280 -q 18 -f preprocessed/vagina1.MID28_REV_TMP.fastq -o preprocessed/vagina1.MID28_QUAL_TMP_SICKLE_TMP.fastq -x
[INFO] 2016-10-04 09:10:54,594: trimming contiguous ending Ns
[INFO] 2016-10-04 09:11:01,002: cutadapt -f fastq -g TCCTACGGGAGGCAGCAG -g CTGCTGCCTCCCGTAGGA -e 0.1 -m 1 -O 10 --discard-untrimmed vagina1.MID29.fastq
[INFO] 2016-10-04 09:11:03,123: cutadapt -f fastq -a TGTGCGGGCCCCCGTCAATT -a AATTGACGGGGGCCCGCACA -e 0.1 -m 1 -O 10 preprocessed/vagina1.MID29_FWD_TMP.fastq
[INFO] 2016-10-04 09:11:05,309: sickle se -t sanger -l 280 -q 18 -f preprocessed/vagina1.MID29_REV_TMP.fastq -o preprocessed/vagina1.MID29_QUAL_TMP_SICKLE_TMP.fastq -x
[INFO] 2016-10-04 09:11:05,819: trimming contiguous ending Ns
[INFO] 2016-10-04 09:11:11,611: cutadapt -f fastq -g TCCTACGGGAGGCAGCAG -g CTGCTGCCTCCCGTAGGA -e 0.1 -m 1 -O 10 --discard-untrimmed vagina1.MID33.fastq
[INFO] 2016-10-04 09:11:13,649: cutadapt -f fastq -a TGTGCGGGCCCCCGTCAATT -a AATTGACGGGGGCCCGCACA -e 0.1 -m 1 -O 10 preprocessed/vagina1.MID33_FWD_TMP.fastq
[INFO] 2016-10-04 09:11:15,885: sickle se -t sanger -l 280 -q 18 -f preprocessed/vagina1.MID33_REV_TMP.fastq -o preprocessed/vagina1.MID33_QUAL_TMP_SICKLE_TMP.fastq -x
[INFO] 2016-10-04 09:11:16,354: trimming contiguous ending Ns
[INFO] 2016-10-04 09:11:22,465: cutadapt -f fastq -g TCCTACGGGAGGCAGCAG -g CTGCTGCCTCCCGTAGGA -e 0.1 -m 1 -O 10 --discard-untrimmed vagina1.MID34.fastq
[INFO] 2016-10-04 09:11:24,240: cutadapt -f fastq -a TGTGCGGGCCCCCGTCAATT -a AATTGACGGGGGCCCGCACA -e 0.1 -m 1 -O 10 preprocessed/vagina1.MID34_FWD_TMP.fastq
[INFO] 2016-10-04 09:11:26,138: sickle se -t sanger -l 280 -q 18 -f preprocessed/vagina1.MID34_REV_TMP.fastq -o preprocessed/vagina1.MID34_QUAL_TMP_SICKLE_TMP.fastq -x
[INFO] 2016-10-04 09:11:26,514: trimming contiguous ending Ns
[INFO] 2016-10-04 09:11:31,660: cutadapt -f fastq -g TCCTACGGGAGGCAGCAG -g CTGCTGCCTCCCGTAGGA -e 0.1 -m 1 -O 10 --discard-untrimmed vagina1.MID7.fastq
[INFO] 2016-10-04 09:11:33,564: cutadapt -f fastq -a TGTGCGGGCCCCCGTCAATT -a AATTGACGGGGGCCCGCACA -e 0.1 -m 1 -O 10 preprocessed/vagina1.MID7_FWD_TMP.fastq
[INFO] 2016-10-04 09:11:35,614: sickle se -t sanger -l 280 -q 18 -f preprocessed/vagina1.MID7_REV_TMP.fastq -o preprocessed/vagina1.MID7_QUAL_TMP_SICKLE_TMP.fastq -x
[INFO] 2016-10-04 09:11:36,030: trimming contiguous ending Ns
[INFO] 2016-10-04 09:11:41,498: cutadapt -f fastq -g TCCTACGGGAGGCAGCAG -g CTGCTGCCTCCCGTAGGA -e 0.1 -m 1 -O 10 --discard-untrimmed vagina2.MID13.fastq
[INFO] 2016-10-04 09:11:44,247: cutadapt -f fastq -a TGTGCGGGCCCCCGTCAATT -a AATTGACGGGGGCCCGCACA -e 0.1 -m 1 -O 10 preprocessed/vagina2.MID13_FWD_TMP.fastq
[INFO] 2016-10-04 09:11:47,803: sickle se -t sanger -l 280 -q 18 -f preprocessed/vagina2.MID13_REV_TMP.fastq -o preprocessed/vagina2.MID13_QUAL_TMP_SICKLE_TMP.fastq -x
[INFO] 2016-10-04 09:11:48,420: trimming contiguous ending Ns
[INFO] 2016-10-04 09:11:56,882: cutadapt -f fastq -g TCCTACGGGAGGCAGCAG -g CTGCTGCCTCCCGTAGGA -e 0.1 -m 1 -O 10 --discard-untrimmed vagina2.MID17.fastq
[INFO] 2016-10-04 09:11:58,924: cutadapt -f fastq -a TGTGCGGGCCCCCGTCAATT -a AATTGACGGGGGCCCGCACA -e 0.1 -m 1 -O 10 preprocessed/vagina2.MID17_FWD_TMP.fastq
[INFO] 2016-10-04 09:12:01,307: sickle se -t sanger -l 280 -q 18 -f preprocessed/vagina2.MID17_REV_TMP.fastq -o preprocessed/vagina2.MID17_QUAL_TMP_SICKLE_TMP.fastq -x
[INFO] 2016-10-04 09:12:01,750: trimming contiguous ending Ns
[INFO] 2016-10-04 09:12:07,860: cutadapt -f fastq -g TCCTACGGGAGGCAGCAG -g CTGCTGCCTCCCGTAGGA -e 0.1 -m 1 -O 10 --discard-untrimmed vagina2.MID19.fastq
[INFO] 2016-10-04 09:12:09,219: cutadapt -f fastq -a TGTGCGGGCCCCCGTCAATT -a AATTGACGGGGGCCCGCACA -e 0.1 -m 1 -O 10 preprocessed/vagina2.MID19_FWD_TMP.fastq
[INFO] 2016-10-04 09:12:11,011: sickle se -t sanger -l 280 -q 18 -f preprocessed/vagina2.MID19_REV_TMP.fastq -o preprocessed/vagina2.MID19_QUAL_TMP_SICKLE_TMP.fastq -x
[INFO] 2016-10-04 09:12:11,328: trimming contiguous ending Ns
[INFO] 2016-10-04 09:12:15,627: cutadapt -f fastq -g TCCTACGGGAGGCAGCAG -g CTGCTGCCTCCCGTAGGA -e 0.1 -m 1 -O 10 --discard-untrimmed vagina2.MID1.fastq
[INFO] 2016-10-04 09:12:18,258: cutadapt -f fastq -a TGTGCGGGCCCCCGTCAATT -a AATTGACGGGGGCCCGCACA -e 0.1 -m 1 -O 10 preprocessed/vagina2.MID1_FWD_TMP.fastq
[INFO] 2016-10-04 09:12:21,133: sickle se -t sanger -l 280 -q 18 -f preprocessed/vagina2.MID1_REV_TMP.fastq -o preprocessed/vagina2.MID1_QUAL_TMP_SICKLE_TMP.fastq -x
[INFO] 2016-10-04 09:12:21,695: trimming contiguous ending Ns
[INFO] 2016-10-04 09:12:29,410: cutadapt -f fastq -g TCCTACGGGAGGCAGCAG -g CTGCTGCCTCCCGTAGGA -e 0.1 -m 1 -O 10 --discard-untrimmed vagina2.MID20.fastq
[INFO] 2016-10-04 09:12:32,351: cutadapt -f fastq -a TGTGCGGGCCCCCGTCAATT -a AATTGACGGGGGCCCGCACA -e 0.1 -m 1 -O 10 preprocessed/vagina2.MID20_FWD_TMP.fastq
[INFO] 2016-10-04 09:12:35,740: sickle se -t sanger -l 280 -q 18 -f preprocessed/vagina2.MID20_REV_TMP.fastq -o preprocessed/vagina2.MID20_QUAL_TMP_SICKLE_TMP.fastq -x
[INFO] 2016-10-04 09:12:36,415: trimming contiguous ending Ns
[INFO] 2016-10-04 09:12:45,497: cutadapt -f fastq -g TCCTACGGGAGGCAGCAG -g CTGCTGCCTCCCGTAGGA -e 0.1 -m 1 -O 10 --discard-untrimmed vagina2.MID28.fastq
[INFO] 2016-10-04 09:12:48,406: cutadapt -f fastq -a TGTGCGGGCCCCCGTCAATT -a AATTGACGGGGGCCCGCACA -e 0.1 -m 1 -O 10 preprocessed/vagina2.MID28_FWD_TMP.fastq
[INFO] 2016-10-04 09:12:51,606: sickle se -t sanger -l 280 -q 18 -f preprocessed/vagina2.MID28_REV_TMP.fastq -o preprocessed/vagina2.MID28_QUAL_TMP_SICKLE_TMP.fastq -x
[INFO] 2016-10-04 09:12:52,211: trimming contiguous ending Ns
[INFO] 2016-10-04 09:13:00,536: cutadapt -f fastq -g TCCTACGGGAGGCAGCAG -g CTGCTGCCTCCCGTAGGA -e 0.1 -m 1 -O 10 --discard-untrimmed vagina2.MID29.fastq
[INFO] 2016-10-04 09:13:02,691: cutadapt -f fastq -a TGTGCGGGCCCCCGTCAATT -a AATTGACGGGGGCCCGCACA -e 0.1 -m 1 -O 10 preprocessed/vagina2.MID29_FWD_TMP.fastq
[INFO] 2016-10-04 09:13:05,713: sickle se -t sanger -l 280 -q 18 -f preprocessed/vagina2.MID29_REV_TMP.fastq -o preprocessed/vagina2.MID29_QUAL_TMP_SICKLE_TMP.fastq -x
[INFO] 2016-10-04 09:13:06,182: trimming contiguous ending Ns
[INFO] 2016-10-04 09:13:12,582: cutadapt -f fastq -g TCCTACGGGAGGCAGCAG -g CTGCTGCCTCCCGTAGGA -e 0.1 -m 1 -O 10 --discard-untrimmed vagina2.MID33.fastq
[INFO] 2016-10-04 09:13:14,373: cutadapt -f fastq -a TGTGCGGGCCCCCGTCAATT -a AATTGACGGGGGCCCGCACA -e 0.1 -m 1 -O 10 preprocessed/vagina2.MID33_FWD_TMP.fastq
[INFO] 2016-10-04 09:13:16,442: sickle se -t sanger -l 280 -q 18 -f preprocessed/vagina2.MID33_REV_TMP.fastq -o preprocessed/vagina2.MID33_QUAL_TMP_SICKLE_TMP.fastq -x
[INFO] 2016-10-04 09:13:16,808: trimming contiguous ending Ns
[INFO] 2016-10-04 09:13:21,760: cutadapt -f fastq -g TCCTACGGGAGGCAGCAG -g CTGCTGCCTCCCGTAGGA -e 0.1 -m 1 -O 10 --discard-untrimmed vagina2.MID34.fastq
[INFO] 2016-10-04 09:13:24,429: cutadapt -f fastq -a TGTGCGGGCCCCCGTCAATT -a AATTGACGGGGGCCCGCACA -e 0.1 -m 1 -O 10 preprocessed/vagina2.MID34_FWD_TMP.fastq
[INFO] 2016-10-04 09:13:27,497: sickle se -t sanger -l 280 -q 18 -f preprocessed/vagina2.MID34_REV_TMP.fastq -o preprocessed/vagina2.MID34_QUAL_TMP_SICKLE_TMP.fastq -x
[INFO] 2016-10-04 09:13:28,104: trimming contiguous ending Ns
[INFO] 2016-10-04 09:13:36,133: cutadapt -f fastq -g TCCTACGGGAGGCAGCAG -g CTGCTGCCTCCCGTAGGA -e 0.1 -m 1 -O 10 --discard-untrimmed vagina2.MID36.fastq
[INFO] 2016-10-04 09:13:37,846: cutadapt -f fastq -a TGTGCGGGCCCCCGTCAATT -a AATTGACGGGGGCCCGCACA -e 0.1 -m 1 -O 10 preprocessed/vagina2.MID36_FWD_TMP.fastq
[INFO] 2016-10-04 09:13:39,601: sickle se -t sanger -l 280 -q 18 -f preprocessed/vagina2.MID36_REV_TMP.fastq -o preprocessed/vagina2.MID36_QUAL_TMP_SICKLE_TMP.fastq -x
[INFO] 2016-10-04 09:13:39,931: trimming contiguous ending Ns
[INFO] 2016-10-04 09:13:44,397: cutadapt -f fastq -g TCCTACGGGAGGCAGCAG -g CTGCTGCCTCCCGTAGGA -e 0.1 -m 1 -O 10 --discard-untrimmed vagina2.MID41.fastq
[INFO] 2016-10-04 09:13:47,049: cutadapt -f fastq -a TGTGCGGGCCCCCGTCAATT -a AATTGACGGGGGCCCGCACA -e 0.1 -m 1 -O 10 preprocessed/vagina2.MID41_FWD_TMP.fastq
[INFO] 2016-10-04 09:13:49,981: sickle se -t sanger -l 280 -q 18 -f preprocessed/vagina2.MID41_REV_TMP.fastq -o preprocessed/vagina2.MID41_QUAL_TMP_SICKLE_TMP.fastq -x
[INFO] 2016-10-04 09:13:50,588: trimming contiguous ending Ns
[INFO] 2016-10-04 09:13:58,818: cutadapt -f fastq -g TCCTACGGGAGGCAGCAG -g CTGCTGCCTCCCGTAGGA -e 0.1 -m 1 -O 10 --discard-untrimmed vagina2.MID44.fastq
[INFO] 2016-10-04 09:14:01,346: cutadapt -f fastq -a TGTGCGGGCCCCCGTCAATT -a AATTGACGGGGGCCCGCACA -e 0.1 -m 1 -O 10 preprocessed/vagina2.MID44_FWD_TMP.fastq
[INFO] 2016-10-04 09:14:04,840: sickle se -t sanger -l 280 -q 18 -f preprocessed/vagina2.MID44_REV_TMP.fastq -o preprocessed/vagina2.MID44_QUAL_TMP_SICKLE_TMP.fastq -x
[INFO] 2016-10-04 09:14:05,517: trimming contiguous ending Ns
[INFO] 2016-10-04 09:14:12,851: cutadapt -f fastq -g TCCTACGGGAGGCAGCAG -g CTGCTGCCTCCCGTAGGA -e 0.1 -m 1 -O 10 --discard-untrimmed vagina2.MID45.fastq
[INFO] 2016-10-04 09:14:15,630: cutadapt -f fastq -a TGTGCGGGCCCCCGTCAATT -a AATTGACGGGGGCCCGCACA -e 0.1 -m 1 -O 10 preprocessed/vagina2.MID45_FWD_TMP.fastq
[INFO] 2016-10-04 09:14:19,744: sickle se -t sanger -l 280 -q 18 -f preprocessed/vagina2.MID45_REV_TMP.fastq -o preprocessed/vagina2.MID45_QUAL_TMP_SICKLE_TMP.fastq -x
[INFO] 2016-10-04 09:14:20,350: trimming contiguous ending Ns
[INFO] 2016-10-04 09:14:28,483: cutadapt -f fastq -g TCCTACGGGAGGCAGCAG -g CTGCTGCCTCCCGTAGGA -e 0.1 -m 1 -O 10 --discard-untrimmed vagina2.MID46.fastq
[INFO] 2016-10-04 09:14:31,810: cutadapt -f fastq -a TGTGCGGGCCCCCGTCAATT -a AATTGACGGGGGCCCGCACA -e 0.1 -m 1 -O 10 preprocessed/vagina2.MID46_FWD_TMP.fastq
[INFO] 2016-10-04 09:14:34,841: sickle se -t sanger -l 280 -q 18 -f preprocessed/vagina2.MID46_REV_TMP.fastq -o preprocessed/vagina2.MID46_QUAL_TMP_SICKLE_TMP.fastq -x
[INFO] 2016-10-04 09:14:35,484: trimming contiguous ending Ns
[INFO] 2016-10-04 09:14:43,836: cutadapt -f fastq -g TCCTACGGGAGGCAGCAG -g CTGCTGCCTCCCGTAGGA -e 0.1 -m 1 -O 10 --discard-untrimmed vagina2.MID50.fastq
[INFO] 2016-10-04 09:14:46,171: cutadapt -f fastq -a TGTGCGGGCCCCCGTCAATT -a AATTGACGGGGGCCCGCACA -e 0.1 -m 1 -O 10 preprocessed/vagina2.MID50_FWD_TMP.fastq
[INFO] 2016-10-04 09:14:49,578: sickle se -t sanger -l 280 -q 18 -f preprocessed/vagina2.MID50_REV_TMP.fastq -o preprocessed/vagina2.MID50_QUAL_TMP_SICKLE_TMP.fastq -x
[INFO] 2016-10-04 09:14:50,088: trimming contiguous ending Ns
[INFO] 2016-10-04 09:14:56,937: cutadapt -f fastq -g TCCTACGGGAGGCAGCAG -g CTGCTGCCTCCCGTAGGA -e 0.1 -m 1 -O 10 --discard-untrimmed vagina2.MID54.fastq
[INFO] 2016-10-04 09:14:59,003: cutadapt -f fastq -a TGTGCGGGCCCCCGTCAATT -a AATTGACGGGGGCCCGCACA -e 0.1 -m 1 -O 10 preprocessed/vagina2.MID54_FWD_TMP.fastq
[INFO] 2016-10-04 09:15:01,317: sickle se -t sanger -l 280 -q 18 -f preprocessed/vagina2.MID54_REV_TMP.fastq -o preprocessed/vagina2.MID54_QUAL_TMP_SICKLE_TMP.fastq -x
[INFO] 2016-10-04 09:15:01,768: trimming contiguous ending Ns
[INFO] 2016-10-04 09:15:07,714: cutadapt -f fastq -g TCCTACGGGAGGCAGCAG -g CTGCTGCCTCCCGTAGGA -e 0.1 -m 1 -O 10 --discard-untrimmed vagina2.MID55.fastq
[INFO] 2016-10-04 09:15:09,250: cutadapt -f fastq -a TGTGCGGGCCCCCGTCAATT -a AATTGACGGGGGCCCGCACA -e 0.1 -m 1 -O 10 preprocessed/vagina2.MID55_FWD_TMP.fastq
[INFO] 2016-10-04 09:15:10,901: sickle se -t sanger -l 280 -q 18 -f preprocessed/vagina2.MID55_REV_TMP.fastq -o preprocessed/vagina2.MID55_QUAL_TMP_SICKLE_TMP.fastq -x
[INFO] 2016-10-04 09:15:11,205: trimming contiguous ending Ns
[INFO] 2016-10-04 09:15:15,336: cutadapt -f fastq -g TCCTACGGGAGGCAGCAG -g CTGCTGCCTCCCGTAGGA -e 0.1 -m 1 -O 10 --discard-untrimmed vagina2.MID57.fastq
[INFO] 2016-10-04 09:15:17,575: cutadapt -f fastq -a TGTGCGGGCCCCCGTCAATT -a AATTGACGGGGGCCCGCACA -e 0.1 -m 1 -O 10 preprocessed/vagina2.MID57_FWD_TMP.fastq
[INFO] 2016-10-04 09:15:20,368: sickle se -t sanger -l 280 -q 18 -f preprocessed/vagina2.MID57_REV_TMP.fastq -o preprocessed/vagina2.MID57_QUAL_TMP_SICKLE_TMP.fastq -x
[INFO] 2016-10-04 09:15:20,843: trimming contiguous ending Ns
[INFO] 2016-10-04 09:15:27,348: cutadapt -f fastq -g TCCTACGGGAGGCAGCAG -g CTGCTGCCTCCCGTAGGA -e 0.1 -m 1 -O 10 --discard-untrimmed vagina2.MID58.fastq
[INFO] 2016-10-04 09:15:29,401: cutadapt -f fastq -a TGTGCGGGCCCCCGTCAATT -a AATTGACGGGGGCCCGCACA -e 0.1 -m 1 -O 10 preprocessed/vagina2.MID58_FWD_TMP.fastq
[INFO] 2016-10-04 09:15:32,329: sickle se -t sanger -l 280 -q 18 -f preprocessed/vagina2.MID58_REV_TMP.fastq -o preprocessed/vagina2.MID58_QUAL_TMP_SICKLE_TMP.fastq -x
[INFO] 2016-10-04 09:15:32,770: trimming contiguous ending Ns
[INFO] 2016-10-04 09:15:38,520: cutadapt -f fastq -g TCCTACGGGAGGCAGCAG -g CTGCTGCCTCCCGTAGGA -e 0.1 -m 1 -O 10 --discard-untrimmed vagina2.MID7.fastq
[INFO] 2016-10-04 09:15:40,555: cutadapt -f fastq -a TGTGCGGGCCCCCGTCAATT -a AATTGACGGGGGCCCGCACA -e 0.1 -m 1 -O 10 preprocessed/vagina2.MID7_FWD_TMP.fastq
[INFO] 2016-10-04 09:15:43,001: sickle se -t sanger -l 280 -q 18 -f preprocessed/vagina2.MID7_REV_TMP.fastq -o preprocessed/vagina2.MID7_QUAL_TMP_SICKLE_TMP.fastq -x
[INFO] 2016-10-04 09:15:43,438: trimming contiguous ending Ns

## Sheet: Report of pre and post Filter
C)
ID sample	Number of sequenced reads pre-filtering	Number of sequenced reads post-filtering (by micca-preproc)
FH1002	29732	28739
FH1010	28468	27133
FH1018	23580	22560
FH1028	26224	25675
FH1066	26349	25619
FH109	26369	25763
FH115	28910	27461
FH140	28673	27865
FH157	26349	25792
FH161	28673	28002
FH167	28827	27698
FH184	19079	17805
FH201	26984	26140
FH239	26787	26022
FH240	32438	31914
FH241	32972	32074
FH254	38308	37765
FH260	42170	41090
FH261	37639	36451
FH272	28845	28062
FH282	39373	38695
FH305	22140	21581
FH333	28140	18877
FH343	38391	37207
FH347	27928	26490
FH348	25621	22379
FH35	20647	19144
FH387	33574	32503
FH406	39697	20398
FH409	24593	19846
FH412	19647	18979
FH415	25141	24183
FH418	33683	32094
FH423	20055	18951
FH426	30572	27264
FH440	36721	36169
FH445	32319	31674
FH449	27483	26578
FH455	37783	37060
FH488	29072	26960
FH497	29119	28424
FH503	22936	21519
FH508	37342	35674
FH51	36428	35543
FH522	31350	30551
FH525	24934	24008
FH527	28782	27641
FH529	37183	36062
FH536	35191	34561
FH540	25866	24948
FH55	25918	24877
FH571	33204	32137
FH598	18794	17112
FH602	24842	23884
FH605	27575	27178
FH63	28870	28098
FH643	33083	32185
FH7	41052	40422
FH709	33857	33321
FH72	32687	31588
FH758	27681	26017
FH766	19295	18059
FH80	34960	34284
FH842	24778	23227
FH875	37651	36942
FH9	25209	23723
FH91	33347	32736
FH93	36425	33705
FH957	26640	25700
FH979	27060	26602
FH981	26095	25321
FH99	25201	23821
